# Supplementary material for: Discovery of Species-unique Peptide Biomarkers of Bacterial Pathogens by Tandem Mass Spectrometry-based Proteotyping
Source: Mol Cell Proteomics. 2020 Jan 15;19(3):518–28. doi: 10.1074/mcp.RA119.001667 (PMC7050107; doi:10.1074/mcp.RA119.001667)
Supplement: Supplemental File 1 [file 154211_2_supp_457755_q437ds.txt]

<?xml version="1.0" encoding="UTF-8" standalone="yes"?>
<bioml xmlns:xsi="http://www.w3.org/2001/XMLSchema-instance">
	<note type="heading">Paths</note>
	<note type="input" label="list path, default parameters">default_input.xml</note>
	<note type="input" label="list path, taxonomy information">taxonomy.xml</note>
	<note type="heading">Spectrum general</note>
	<note type="input" label="spectrum, fragment monoisotopic mass error">20</note>
	<note type="input" label="spectrum, parent monoisotopic mass error plus">5</note>
	<note type="input" label="spectrum, parent monoisotopic mass error minus">5</note>
	<note type="input" label="spectrum, parent monoisotopic mass isotope error">yes</note>
	<note type="input" label="spectrum, fragment monoisotopic mass error units">ppm</note>
	<note type="input" label="spectrum, parent monoisotopic mass error units">ppm</note>
	<note type="input" label="spectrum, fragment mass type">monoisotopic</note>
	<note type="heading">Spectrum conditioning</note>
	<note type="input" label="spectrum, dynamic range">100.0</note>
	<note type="input" label="spectrum, total peaks">50</note>
	<note type="input" label="spectrum, maximum parent charge">4</note>
	<note type="input" label="spectrum, use noise suppression">yes</note>
	<note type="input" label="spectrum, minimum parent m+h">800.0</note>
	<note type="input" label="spectrum, minimum fragment mz">110.0</note>
	<note type="input" label="spectrum, minimum peaks">15</note>
	<note type="input" label="spectrum, threads">1</note>
	<note type="input" label="spectrum, sequence batch size">1000</note>
	<note type="heading">Residue modification</note>
	<note type="input" label="residue, modification mass"></note>
	<note type="input" label="residue, potential modification mass">16.0@M</note>
	<note type="input" label="residue, potential modification motif"></note>
	<note type="heading">Protein general</note>
	<note type="input" label="protein, taxon">bacteria</note>
	<note type="input" label="protein, cleavage site">[RK]|{P}</note>
	<note type="input" label="protein, modified residue mass file"></note>
	<note type="input" label="protein, cleavage C-terminal mass change">+17.002735</note>
	<note type="input" label="protein, cleavage N-terminal mass change">+1.007825</note>
	<note type="input" label="protein, N-terminal residue modification mass">0.0</note>
	<note type="input" label="protein, C-terminal residue modification mass">0.0</note>
	<note type="input" label="protein, homolog management">no</note>
	<note type="heading">Model refinement parameters</note>
	<note type="input" label="refine">yes</note>
	<note type="input" label="refine, modification mass"></note>
	<note type="input" label="refine, sequence path"></note>
	<note type="input" label="refine, tic percent">20</note>
	<note type="input" label="refine, spectrum synthesis">yes</note>
	<note type="input" label="refine, maximum valid expectation value">1.0</note>
	<note type="input" label="refine, potential N-terminus modifications"></note>
	<note type="input" label="refine, potential C-terminus modifications"></note>
	<note type="input" label="refine, unanticipated cleavage">yes</note>
	<note type="input" label="refine, potential modification mass"></note>
	<note type="input" label="refine, point mutations">no</note>
	<note type="input" label="refine, use potential modifications for full refinement">no</note>
	<note type="input" label="refine, point mutations">no</note>
	<note type="input" label="refine, potential modification motif"></note>
	<note type="heading">Scoring</note>
	<note type="input" label="scoring, minimum ion count">4</note>
	<note type="input" label="scoring, maximum missed cleavage sites">1</note>
	<note type="input" label="scoring, x ions">no</note>
	<note type="input" label="scoring, y ions">yes</note>
	<note type="input" label="scoring, z ions">no</note>
	<note type="input" label="scoring, a ions">no</note>
	<note type="input" label="scoring, b ions">yes</note>
	<note type="input" label="scoring, c ions">no</note>
	<note type="input" label="scoring, cyclic permutation">no</note>
	<note type="input" label="scoring, include reverse">no</note>
	<note type="input" label="scoring, cyclic permutation">no</note>
	<note type="input" label="scoring, include reverse">no</note>
	<note type="heading">Output</note>
	<note type="input" label="output, log path"></note>
	<note type="input" label="output, message">.</note>
	<note type="input" label="output, one sequence copy">no</note>
	<note type="input" label="output, sequence path"></note>
	<note type="input" label="output, path">output.xml</note>
	<note type="input" label="output, sort results by">protein</note>
	<note type="input" label="output, path hashing">no</note>
	<note type="input" label="output, xsl path">tandem-style.xsl</note>
	<note type="input" label="output, parameters">yes</note>
	<note type="input" label="output, performance">yes</note>
	<note type="input" label="output, spectra">yes</note>
	<note type="input" label="output, histograms">yes</note>
	<note type="input" label="output, proteins">yes</note>
	<note type="input" label="output, sequences">yes</note>
	<note type="input" label="output, one sequence copy">no</note>
	<note type="input" label="output, results">valid</note>
	<note type="input" label="output, maximum valid expectation value">1.0</note>
	<note type="input" label="output, histogram column width">50</note>
</bioml>
