# Supplementary material for: Discovery of Species-unique Peptide Biomarkers of Bacterial Pathogens by Tandem Mass Spectrometry-based Proteotyping
Source: Mol Cell Proteomics. 2020 Jan 15;19(3):518–28. doi: 10.1074/mcp.RA119.001667 (PMC7050107; doi:10.1074/mcp.RA119.001667)
Supplement: Supplemental Data 7 [file 154211_2_supp_457763_q437ff.xlsx]

## Sheet: Supplemental Data 7 - PRM_inclu
Mass [m/z]	Formula [M]	Formula type	Species	CS [z]	Polarity	Start [min]	End [min]	(N)CE	(N)CE type	MSX ID	Comment
640.82769				2	Positive			27	NCE		GVAADAISATGYGK (light)
1196.61248				2	Positive			27	NCE		ANLKPQAQATLDSIYGEMSQVK (light)
798.07741				3	Positive			27	NCE		ANLKPQAQATLDSIYGEMSQVK (light)
1204.60994				2	Positive			27	NCE		ANLKPQAQATLDSIYGEM[+15.994915]SQVK (light)
803.40905				3	Positive			27	NCE		ANLKPQAQATLDSIYGEM[+15.994915]SQVK (light)
592.80095				2	Positive			27	NCE		ADSVANYFVAK (light)
757.87230				2	Positive			27	NCE		GSYEVLDGLDVYGK (light)
899.46013				2	Positive			27	NCE		LSQERADSVANYFVAK (light)
599.97585				3	Positive			27	NCE		LSQERADSVANYFVAK (light)
846.42101				2	Positive			27	NCE		AVVYNNEGTNVELGGR (light)
564.61643				3	Positive			27	NCE		AVVYNNEGTNVELGGR (light)
755.88607				2	Positive			27	NCE		YDANNIIAGIAYGR (light)
1023.96885				2	Positive			27	NCE		ATHNFGDGFYAQGYLETR (light)
682.98166				3	Positive			27	NCE		ATHNFGDGFYAQGYLETR (light)
703.87297				2	Positive			27	NCE		QQVNGALSTLGYR (light)
853.44703				2	Positive			27	NCE		AVVYNNEGTKVELGGR (light)
569.30044				3	Positive			27	NCE		AVVYNNEGTKVELGGR (light)
652.84387				2	Positive			27	NCE		LSVIAEQSNSTR (light)
780.88828				2	Positive			27	NCE		YVPTNGNTVGYTFK (light)
858.93616				2	Positive			27	NCE		SADLTNEVAVGDVVEAK (light)
572.95986				3	Positive			27	NCE		SADLTNEVAVGDVVEAK (light)
845.43071				2	Positive			27	NCE		SADLTSEVAVGDVVEAK (light)
563.95623				3	Positive			27	NCE		SADLTSEVAVGDVVEAK (light)
737.90427				2	Positive			27	NCE		AQYIVEQVIGQAR (light)
810.42302				2	Positive			27	NCE		TSPTQNLSLDAFVAR (light)
540.61777				3	Positive			27	NCE		TSPTQNLSLDAFVAR (light)
