# Supplementary material for: Discovery of Species-unique Peptide Biomarkers of Bacterial Pathogens by Tandem Mass Spectrometry-based Proteotyping
Source: Mol Cell Proteomics. 2020 Jan 15;19(3):518–28. doi: 10.1074/mcp.RA119.001667 (PMC7050107; doi:10.1074/mcp.RA119.001667)
Supplement: Supplemental Data 4 [file 154211_2_supp_457766_q437jj.xlsx]

## Sheet: Supplemental Data 4 - NanoLCMSM
Mass [m/z]	Formula [M]	Formula type	Species	CS [z]	Polarity	Start [min]	End [min]	(N)CE	(N)CE type	MSX ID	Comment
995.44982				2	Positive			27	NCE		VSDVAESTGEFTSEQFEK (light)
663.96898				3	Positive			27	NCE		VSDVAESTGEFTSEQFEK (light)
656.32364				2	Positive			27	NCE		GAANGVVSHENTR (light)
437.88485				3	Positive			27	NCE		GAANGVVSHENTR (light)
523.26165				2	Positive			27	NCE		EEAPVASQSK (light)
349.17686				3	Positive			27	NCE		EEAPVASQSK (light)
691.79458				2	Positive			27	NCE		SADQQAEEDYAR (light)
461.53214				3	Positive			27	NCE		SADQQAEEDYAR (light)
551.29295				2	Positive			27	NCE		APLQSELDTK (light)
367.86439				3	Positive			27	NCE		APLQSELDTK (light)
835.39379				2	Positive			27	NCE		LKEIDESDSEDYVK (light)
557.26495				3	Positive			27	NCE		LKEIDESDSEDYVK (light)
773.42777				2	Positive			27	NCE		AKLEEAEKKATEAK (light)
515.95427				3	Positive			27	NCE		AKLEEAEKKATEAK (light)
1052.51329				2	Positive			27	NCE		AVNEPEKPAEESENPAPAPK (light)
702.01129				3	Positive			27	NCE		AVNEPEKPAEESENPAPAPK (light)
814.43613				2	Positive			27	NCE		NVEIIEDDKQGVIR (light)
543.29318				3	Positive			27	NCE		NVEIIEDDKQGVIR (light)
962.45779				2	Positive			27	NCE		NLPVGSDGTFTPEDYVGR (light)
641.97428				3	Positive			27	NCE		NLPVGSDGTFTPEDYVGR (light)
586.79893				2	Positive			27	NCE		AVAAADAADAGAAK (light)
391.53505				3	Positive			27	NCE		AVAAADAADAGAAK (light)
860.44923				2	Positive			27	NCE		DIGLANDGSIVGINYAK (light)
573.96858				3	Positive			27	NCE		DIGLANDGSIVGINYAK (light)
997.96872				2	Positive			27	NCE		TLSPEEYAVTQENQTER (light)
665.64824				3	Positive			27	NCE		TLSPEEYAVTQENQTER (light)
935.00946				2	Positive			27	NCE		GQDWVIAAEVVTKPEVK (light)
623.67540				3	Positive			27	NCE		GQDWVIAAEVVTKPEVK (light)
673.85611				2	Positive			27	NCE		TLELEIAESDVK (light)
449.57317				3	Positive			27	NCE		TLELEIAESDVK (light)
625.32479				2	Positive			27	NCE		IAELEYEVQR (light)
417.21895				3	Positive			27	NCE		IAELEYEVQR (light)
807.93289				2	Positive			27	NCE		IGVISVVEDGDEALAK (light)
538.95768				3	Positive			27	NCE		IGVISVVEDGDEALAK (light)
661.34097				2	Positive			27	NCE		KDEAEAAFATIR (light)
441.22974				3	Positive			27	NCE		KDEAEAAFATIR (light)
1017.47215				2	Positive			27	NCE		SQPSSETELSGNKQEQER (light)
678.65053				3	Positive			27	NCE		SQPSSETELSGNKQEQER (light)
839.40396				2	Positive			27	NCE		VAYFNEIDTYSEVK (light)
559.93840				3	Positive			27	NCE		VAYFNEIDTYSEVK (light)
