# Supplementary material for: Discovery of Species-unique Peptide Biomarkers of Bacterial Pathogens by Tandem Mass Spectrometry-based Proteotyping
Source: Mol Cell Proteomics. 2020 Jan 15;19(3):518–28. doi: 10.1074/mcp.RA119.001667 (PMC7050107; doi:10.1074/mcp.RA119.001667)
Supplement: Supplemental Data 2 [file 154211_2_supp_457768_q4374v.xlsx]

## Sheet: Supplemental Data 2 - NanoLCMSM
Mass [m/z]	Formula [M]	Formula type	Species	CS [z]	Polarity	Start [min]	End [min]	(N)CE	(N)CE type	MSX ID	Comment
629.81732				2	Positive			27	NCE		VDATVDAQNPTK (light)
420.21397				3	Positive			27	NCE		VDATVDAQNPTK (light)
516.76965				2	Positive			27	NCE		QSDVGQLTGK (light)
344.84886				3	Positive			27	NCE		QSDVGQLTGK (light)
734.87316				2	Positive			27	NCE		SQIYQTTASVSGAR (light)
490.25120				3	Positive			27	NCE		SQIYQTTASVSGAR (light)
649.86936				2	Positive			27	NCE		LLNETTGQVVPK (light)
433.58200				3	Positive			27	NCE		LLNETTGQVVPK (light)
1073.07352				2	Positive			27	NCE		AIAQVGSISANSDATIGELISK (light)
715.71810				3	Positive			27	NCE		AIAQVGSISANSDATIGELISK (light)
936.48909				2	Positive			27	NCE		QIVSNAGDEASVIVNEVK (light)
624.66182				3	Positive			27	NCE		QIVSNAGDEASVIVNEVK (light)
644.82261				2	Positive			27	NCE		ELSNTAAETQPK (light)
430.21750				3	Positive			27	NCE		ELSNTAAETQPK (light)
615.83806				2	Positive			27	NCE		VVLAGDTVVSDR (light)
410.89447				3	Positive			27	NCE		VVLAGDTVVSDR (light)
1037.53551				2	Positive			27	NCE		YVVEGANMPLDAQAIDIVR (light)
692.02610				3	Positive			27	NCE		YVVEGANMPLDAQAIDIVR (light)
1045.53297				2	Positive			27	NCE		YVVEGANM[+15.994915]PLDAQAIDIVR (light)
697.35774				3	Positive			27	NCE		YVVEGANM[+15.994915]PLDAQAIDIVR (light)
1039.07365				2	Positive			27	NCE		GLPVSNSGAPISVPVGQATLGR (light)
693.05153				3	Positive			27	NCE		GLPVSNSGAPISVPVGQATLGR (light)
587.82495				2	Positive			27	NCE		SSENVVVVSVR (light)
392.21906				3	Positive			27	NCE		SSENVVVVSVR (light)
926.96103				2	Positive			27	NCE		THTSALAEENQQASIPR (light)
618.30978				3	Positive			27	NCE		THTSALAEENQQASIPR (light)
628.81713				2	Positive			27	NCE		FNATAALGGYGSK (light)
419.54718				3	Positive			27	NCE		FNATAALGGYGSK (light)
854.44923				2	Positive			27	NCE		AVATQQATVSAEYLQK (light)
569.96858				3	Positive			27	NCE		AVATQQATVSAEYLQK (light)
673.35153				2	Positive			27	NCE		LGAQEAELVSNSK (light)
449.23678				3	Positive			27	NCE		LGAQEAELVSNSK (light)
877.43378				2	Positive			27	NCE		VNYNGDTDTVTLSGVAK (light)
585.29161				3	Positive			27	NCE		VNYNGDTDTVTLSGVAK (light)
833.38544				2	Positive			27	NCE		ADSGLSESEIEEMIR (light)
555.92605				3	Positive			27	NCE		ADSGLSESEIEEMIR (light)
841.38290				2	Positive			27	NCE		ADSGLSESEIEEM[+15.994915]IR (light)
561.25769				3	Positive			27	NCE		ADSGLSESEIEEM[+15.994915]IR (light)
856.41793				2	Positive			27	NCE		AISYGNSADAQPYVGAK (light)
571.28105				3	Positive			27	NCE		AISYGNSADAQPYVGAK (light)
