# Supplementary material for: Discovery of Species-unique Peptide Biomarkers of Bacterial Pathogens by Tandem Mass Spectrometry-based Proteotyping
Source: Mol Cell Proteomics. 2020 Jan 15;19(3):518–28. doi: 10.1074/mcp.RA119.001667 (PMC7050107; doi:10.1074/mcp.RA119.001667)
Supplement: Supplemental Data 1 [file 154211_2_supp_457769_q437kv.xlsx]

## Sheet: Supplemental Data 1 - NanoLCMSM
Mass [m/z]	Formula [M]	Formula type	Species	CS [z]	Polarity	Start [min]	End [min]	(N)CE	(N)CE type	MSX ID	Comment
728.89135				2	Positive			27	NCE		QAGVGAAVVAELSER (light)
486.26333				3	Positive			27	NCE		QAGVGAAVVAELSER (light)
857.46709				2	Positive			27	NCE		TVQPIDVDTIVASVEK (light)
571.98049				3	Positive			27	NCE		TVQPIDVDTIVASVEK (light)
636.33876				2	Positive			27	NCE		ELINNIQSGQR (light)
424.56160				3	Positive			27	NCE		ELINNIQSGQR (light)
837.88887				2	Positive			27	NCE		LGISDGDVEETEDAPK (light)
558.92834				3	Positive			27	NCE		LGISDGDVEETEDAPK (light)
860.95617				2	Positive			27	NCE		ALLNNMVQGVSQGYVK (light)
574.30654				3	Positive			27	NCE		ALLNNMVQGVSQGYVK (light)
868.95363				2	Positive			27	NCE		ALLNNM[+15.994915]VQGVSQGYVK (light)
579.63818				3	Positive			27	NCE		ALLNNM[+15.994915]VQGVSQGYVK (light)
772.91757				2	Positive			27	NCE		ILAESPNLAISSSSR (light)
515.61414				3	Positive			27	NCE		ILAESPNLAISSSSR (light)
907.38977				2	Positive			27	NCE		SNVNDATDYSSETPEGK (light)
605.26227				3	Positive			27	NCE		SNVNDATDYSSETPEGK (light)
1036.17271				3	Positive			27	NCE		ATEATNATNNQSTQVSQATSQPINFQVQK (light)
975.97581				2	Positive			27	NCE		AEENGLTVVDAFNFEAPK (light)
650.98630				3	Positive			27	NCE		AEENGLTVVDAFNFEAPK (light)
1074.56840				2	Positive			27	NCE		EKANELLKDNAELIASFSR (light)
716.71469				3	Positive			27	NCE		EKANELLKDNAELIASFSR (light)
824.94191				2	Positive			27	NCE		IHLVGDEIANGQGIGR (light)
550.29703				3	Positive			27	NCE		IHLVGDEIANGQGIGR (light)
828.94940				2	Positive			27	NCE		NISNNVLVTIDAAQGK (light)
552.96869				3	Positive			27	NCE		NISNNVLVTIDAAQGK (light)
810.87168				2	Positive			27	NCE		ANNVATDANHSYTSR (light)
540.91688				3	Positive			27	NCE		ANNVATDANHSYTSR (light)
934.02151				2	Positive			27	NCE		LLGINATIVMPETAPQAK (light)
623.01677				3	Positive			27	NCE		LLGINATIVMPETAPQAK (light)
942.01897				2	Positive			27	NCE		LLGINATIVM[+15.994915]PETAPQAK (light)
628.34840				3	Positive			27	NCE		LLGINATIVM[+15.994915]PETAPQAK (light)
807.40449				2	Positive			27	NCE		NVVEIPLNDEEQSK (light)
538.60542				3	Positive			27	NCE		NVVEIPLNDEEQSK (light)
846.38957				2	Positive			27	NCE		SQGVSEEELNESIDR (light)
564.59547				3	Positive			27	NCE		SQGVSEEELNESIDR (light)
859.42816				2	Positive			27	NCE		TAKPVAEVESQTEVTE (light)
573.28787				3	Positive			27	NCE		TAKPVAEVESQTEVTE (light)
