# Supplementary material for: Discovery of Species-unique Peptide Biomarkers of Bacterial Pathogens by Tandem Mass Spectrometry-based Proteotyping
Source: Mol Cell Proteomics. 2020 Jan 15;19(3):518–28. doi: 10.1074/mcp.RA119.001667 (PMC7050107; doi:10.1074/mcp.RA119.001667)
Supplement: Supplemental Table 2 [file 154211_2_supp_457773_q437jv.xlsx]

## Sheet: b
sample_id	peptide_id	sequence	peptide_length	expect	hyperscore	z	mh	modifications
QE_150212_22	6271.1.1	NIGIMAHVDAGK	12	0.00011	35.3	2	1241.63	M5:16.00000,
QE_150212_22	5943.1.1	NIGIMAHVDAGKTTTTER	18	0.0048	30	3	1932.99	M5:16.00000,
QE_150212_22	7845.1.1	NIGIMAHVDAGK	12	1.8e-05	35.6	2	1225.64
QE_150212_22	7448.1.1	IGETHEGASQMDWMEQEQER	20	0.00014	49.1	3	2408.01	M11:16.00000,
QE_150212_22	6966.1.1	IGETHEGASQMDWMEQEQER	20	4.2e-09	41.6	3	2422.99	M11:16.00000,M14:16.00000,
QE_150212_22	7156.1.1	IGETHEGASQMDWMEQEQER	20	0.0011	38.3	3	2408.01	M14:16.00000,
QE_150212_22	8538.1.1	GITITSAATTAQWNNHR	17	2.1e-07	39.3	2	1841.93
QE_150212_22	8485.1.1	GITITSAATTAQWNNHR	17	6.5e-08	38.9	3	1841.93
QE_150212_22	11378.1.1	VLDGAVTVLDSQSGVEPQTETVWR	24	2.3e-12	58	2	2586.31
QE_150212_22	11371.1.1	VLDGAVTVLDSQSGVEPQTETVWR	24	7.5e-10	50.6	3	2586.3
QE_150212_22	10134.1.1	LQANAHPIQLPIGSEDDFR	19	1.1e-10	51.3	3	2121.07
QE_150212_22	10473.1.1	LIEAVAETDEELMMK	15	3.8e-07	37.4	2	1737.83	M13:16.00000,
QE_150212_22	8726.1.1	YLEGEEITNEELK	13	3.9e-05	37.1	2	1566.75
QE_150212_22	8978.1.1	YLEGEEITNEELK	13	0.00025	33	2	1566.75
QE_150212_22	7164.1.1	GINPDTDAEEIR	12	8.1e-06	44.1	2	1329.63
QE_150212_22	8415.1.1	IMTDPFVGR	9	0.02	32.1	2	1051.53	M2:16.00000,
QE_150212_22	9935.1.1	IMTDPFVGR	9	0.005	36	2	1035.53
QE_150212_22	9923.1.1	VYSGVLQSGSYVLNTSK	17	2.9e-05	36.9	2	1801.94
QE_150212_22	11572.1.1	QEIDTVYSGDIAAAVGLK	18	9.6e-08	42.5	2	1849.95
QE_150212_22	12096.1.1	QEIDTVYSGDIAAAVGLK	18	8.1e-08	41.2	2	1832.93	Q1:-17.02655,
QE_150212_22	11184.1.1	QEIDTVYSGDIAAAVGLKDTTTGDSLTDEK	30	3.6e-12	45	3	3114.51
QE_150212_22	5151.1.1	DTTTGDSLTDEK	12	2.9e-05	38.8	2	1282.56
QE_150212_22	7160.1.1	LAEEDPTFR	9	0.001	32.1	2	1077.52
QE_150212_22	11772.1.1	GFEFENAIVGGVVPR	15	5.8e-06	40.4	2	1590.83
QE_150212_22	11685.1.1	GFEFENAIVGGVVPR	15	0.0027	31.6	3	1590.83
QE_150212_22	10404.1.1	GLVESMANGVLAGYPMVDVK	20	3.5e-05	31	2	2082.03	M6:16.00000,M16:16.00000,
QE_150212_22	11325.1.1	GLVESMANGVLAGYPMVDVK	20	6.6e-08	41.6	3	2066.03	M6:16.00000,
QE_150212_22	11324.1.1	GLVESMANGVLAGYPMVDVK	20	3.9e-08	43.6	2	2066.03	M6:16.00000,
QE_150212_22	7788.1.1	LYDGSYHDVDSSETAFK	17	2.5e-09	39.5	2	1934.85
QE_150212_22	4431.1.1	VDGMEAHGNSQIVR	14	1.6e-05	34.3	3	1528.72	M4:16.00000,
QE_150212_22	5666.1.1	VDGMEAHGNSQIVR	14	2.2e-07	36.7	3	1512.72
QE_150212_22	5674.1.1	VDGMEAHGNSQIVR	14	8.2e-08	38.8	2	1512.72
QE_150212_22	11928.1.1	AYVPLAEMFGYATVLR	16	0.00023	32.9	3	1816.93	M8:16.00000,
QE_150212_22	11918.1.1	AYVPLAEMFGYATVLR	16	5.2e-08	51	2	1816.93	M8:16.00000,
QE_150212_22	11966.1.1	TTLTAAITTVLAR	13	0.0021	38.5	2	1331.79
QE_150212_22	4542.1.1	RLPSSVNQPK	10	0.017	31.5	2	1125.64
QE_150212_22	7265.1.1	RLPSSVNQPKDYASIDAAPEER	22	4.8e-06	40	4	2444.22
QE_150212_22	4928.1.1	RLPSSVNQPK	10	0.015	31.5	2	1125.64
QE_150212_22	7248.1.1	RLPSSVNQPKDYASIDAAPEER	22	4.5e-13	57	3	2443.21
QE_150212_22	5193.1.1	LPSSVNQPK	9	0.087	31.8	2	969.533
QE_150212_22	6539.1.1	DYASIDAAPEERER	14	1.9e-05	30.7	3	1621.74
QE_150212_22	10172.1.1	DYASIDAAPEER	12	1.8e-05	35.3	2	1336.6
QE_150212_22	11212.1.1	DYASIDAAPEER	12	1.1e-05	35.2	2	1336.6
QE_150212_22	9869.1.1	DYASIDAAPEER	12	7.3e-05	35.3	2	1336.6
QE_150212_22	8290.1.1	DYASIDAAPEER	12	2.4e-05	35.2	2	1336.6
QE_150212_22	8691.1.1	DYASIDAAPEER	12	1.1e-05	35.1	2	1336.6
QE_150212_22	9099.1.1	DYASIDAAPEER	12	2.3e-05	35.1	2	1336.6
QE_150212_22	11022.1.1	DYASIDAAPEER	12	1.7e-05	35.1	2	1336.6
QE_150212_22	9296.1.1	DYASIDAAPEER	12	1.1e-05	35.2	2	1336.6
QE_150212_22	14161.1.1	DYASIDAAPEER	12	1.1e-05	35.2	2	1336.6
QE_150212_22	7201.1.1	DYASIDAAPEER	12	3.8e-06	37.2	2	1336.6
QE_150212_22	9676.1.1	DYASIDAAPEER	12	1.4e-05	35.2	2	1336.6
QE_150212_22	8483.1.1	DYASIDAAPEER	12	1e-05	35.2	2	1336.6
QE_150212_22	13010.1.1	DYASIDAAPEER	12	1.5e-05	35	2	1336.6
QE_150212_22	12432.1.1	DYASIDAAPEER	12	9.7e-06	35.3	2	1336.6
QE_150212_22	8901.1.1	DYASIDAAPEER	12	9.4e-06	35.2	2	1336.6
QE_150212_22	10829.1.1	DYASIDAAPEER	12	4.9e-06	35.3	2	1336.6
QE_150212_22	7590.1.1	DYASIDAAPEER	12	2.9e-06	37.2	2	1336.6
QE_150212_22	12053.1.1	DYASIDAAPEER	12	8.9e-06	35.2	2	1336.6
QE_150212_22	7392.1.1	DYASIDAAPEER	12	7.5e-06	37.1	2	1336.6
QE_150212_22	12646.1.1	DYASIDAAPEER	12	1.6e-05	35.2	2	1336.6
QE_150212_22	7137.1.1	GITINTAHVEYETEKR	16	1e-05	30.7	4	1860.94
QE_150212_22	7669.1.1	GITINTAHVEYETEK	15	0.0001	31.4	2	1704.84
QE_150212_22	7870.1.1	GITINTAHVEYETEK	15	8e-08	35.5	2	1704.84
QE_150212_22	10859.1.1	NMITGAAQMDGAILVVASTDGPMPQTR	27	0.0015	46.1	3	2793.32	M2:16.00000,M9:16.00000,M23:16.00000,
QE_150212_22	10265.1.1	NMITGAAQMDGAILVVASTDGPMPQTR	27	3e-14	59.6	3	2793.32	M2:16.00000,M9:16.00000,M23:16.00000,
QE_150212_22	10461.1.1	NMITGAAQMDGAILVVASTDGPMPQTR	27	5.6e-14	59.6	3	2793.32	M2:16.00000,M9:16.00000,M23:16.00000,
QE_150212_22	11497.1.1	NMITGAAQMDGAILVVASTDGPMPQTR	27	0.24	50.2	3	2777.33	M2:16.00000,M23:16.00000,
QE_150212_22	11299.1.1	NMITGAAQMDGAILVVASTDGPMPQTR	27	0.0013	52.8	3	2777.33	M9:16.00000,M23:16.00000,
QE_150212_22	11816.1.1	NMITGAAQMDGAILVVASTDGPMPQTR	27	3.8e-08	60.2	3	2761.33	M23:16.00000,
QE_150212_22	11101.1.1	NMITGAAQMDGAILVVASTDGPMPQTR	27	0.0033	49.4	3	2777.33	M9:16.00000,M23:16.00000,
QE_150212_22	10903.1.1	NMITGAAQMDGAILVVASTDGPMPQTR	27	5.5e-08	68.6	3	2777.33	M2:16.00000,M9:16.00000,
QE_150212_22	11055.1.1	NMITGAAQMDGAILVVASTDGPMPQTR	27	2.7e-06	50.5	3	2793.33	M2:16.00000,M9:16.00000,M23:16.00000,
QE_150212_22	11523.1.1	NMITGAAQMDGAILVVASTDGPMPQTR	27	0.011	56.4	3	2761.34	M9:16.00000,
QE_150212_22	10659.1.1	NMITGAAQMDGAILVVASTDGPMPQTR	27	1.6e-11	63.4	3	2793.33	M2:16.00000,M9:16.00000,M23:16.00000,
QE_150212_22	10961.1.1	NMITGAAQMDGAILVVASTDGPMPQ	25	0.00012	34.4	3	2536.18	M2:16.00000,M9:16.00000,M23:16.00000,
QE_150212_22	9348.1.1	MNTVDEYIPEPER	13	6.1e-06	37.3	2	1592.73
QE_150212_22	12225.1.1	DTDKPLLLPVEDVFSITGR	19	1e-06	51.9	2	2115.14
QE_150212_22	12203.1.1	DTDKPLLLPVEDVFSITGR	19	5.1e-08	46.9	3	2115.13
QE_150212_22	12381.1.1	LLLPVEDVFSITGR	14	3.2e-05	40.1	2	1558.89
QE_150212_22	10094.1.1	VNDEIEIVGIK	11	0.00071	40.6	2	1228.68
QE_150212_22	10879.1.1	VNDEIEIVGIK	11	0.00065	32.9	2	1228.68
QE_150212_22	8905.1.1	VNDEIEIVGIKEETQK	16	4.6e-09	47.9	2	1843.97
QE_150212_22	9023.1.1	VNDEIEIVGIKEETQK	16	2.6e-07	38.5	3	1843.96
QE_150212_22	9812.1.1	AVVTGVEMFR	10	0.0066	30.8	2	1124.58	M8:16.00000,
QE_150212_22	9428.1.1	AVVTGVEMFR	10	0.004	30.3	2	1124.58	M8:16.00000,
QE_150212_22	10307.1.1	AVVTGVEMFR	10	0.0039	31	2	1108.58
QE_150212_22	10111.1.1	AVVTGVEMFR	10	0.0085	30.7	2	1108.58
QE_150212_22	8347.1.1	AVVTGVEMFR	10	0.0047	30.2	2	1124.58	M8:16.00000,
QE_150212_22	10511.1.1	AVVTGVEMFR	10	0.0047	30.6	2	1108.58
QE_150212_22	10664.1.1	KQLDEGLAGDNVGVLLR	17	2.9e-07	44.9	3	1796.99
QE_150212_22	10270.1.1	KQLDEGLAGDNVGVLLR	17	4.9e-08	53.8	2	1796.99
QE_150212_22	11104.1.1	KQLDEGLAGDNVGVLLR	17	1.7e-05	39	3	1796.99
QE_150212_22	10254.1.1	KQLDEGLAGDNVGVLLR	17	1.4e-09	56	3	1796.99
QE_150212_22	14177.1.1	QLDEGLAGDNVGVLLR	16	6.8e-09	43.1	2	1668.89
QE_150212_22	13236.1.1	QLDEGLAGDNVGVLLR	16	2.7e-07	39.2	2	1668.89
QE_150212_22	13909.1.1	QLDEGLAGDNVGVLLR	16	6.7e-09	48.7	2	1668.89
QE_150212_22	11334.1.1	QLDEGLAGDNVGVLLR	16	1.7e-09	55.1	2	1668.89
QE_150212_22	13361.1.1	QLDEGLAGDNVGVLLR	16	2.4e-08	44.4	2	1669.89
QE_150212_22	14041.1.1	QLDEGLAGDNVGVLLR	16	2.9e-07	38.7	2	1669.89
QE_150212_22	12805.1.1	QLDEGLAGDNVGVLLR	16	8.6e-07	47.2	2	1668.89
QE_150212_22	11531.1.1	QLDEGLAGDNVGVLLR	16	1.7e-08	52	2	1668.89
QE_150212_22	12366.1.1	QLDEGLAGDNVGVLLR	16	2.4e-08	53.3	2	1668.89
QE_150212_22	13789.1.1	QLDEGLAGDNVGVLLR	16	1e-08	46.3	2	1668.89
QE_150212_22	13110.1.1	QLDEGLAGDNVGVLLR	16	3.1e-08	43.1	2	1669.89
QE_150212_22	12553.1.1	QLDEGLAGDNVGVLLR	16	9.8e-09	55	2	1668.89
QE_150212_22	12102.1.1	QLDEGLAGDNVGVLLR	16	4.9e-06	46.8	2	1668.89
QE_150212_22	12454.1.1	QLDEGLAGDNVGVLLR	16	4.2e-06	34.1	2	1651.87	Q1:-17.02655,
QE_150212_22	12061.1.1	QLDEGLAGDNVGVLLR	16	6e-10	55.7	2	1651.87	Q1:-17.02655,
QE_150212_22	11728.1.1	QLDEGLAGDNVGVLLR	16	2.4e-09	55.2	2	1668.89
QE_150212_22	13533.1.1	QLDEGLAGDNVGVLLR	16	4.1e-07	42.9	2	1668.89
QE_150212_22	12980.1.1	QLDEGLAGDNVGVLLR	16	1.1e-09	47.5	2	1668.89
QE_150212_22	12264.1.1	QLDEGLAGDNVGVLLR	16	3.3e-08	48.5	2	1651.87	Q1:-17.02655,
QE_150212_22	10782.1.1	EGLAGDNVGVLLR	13	0.026	31.9	2	1312.72
QE_150212_22	11854.1.1	IIGIDLGTTNSAVAVLEGTESK	22	5.4e-06	38.5	3	2188.17
QE_150212_22	11851.1.1	IIGIDLGTTNSAVAVLEGTESK	22	2.8e-12	60.1	2	2188.17
QE_150212_22	5241.1.1	IIANPEGNR	9	0.028	32.9	2	983.527
QE_150212_22	5426.1.1	IIANPEGNR	9	0.015	31.7	2	983.527
QE_150212_22	7958.1.1	RQAVTNPDTVISIK	14	9.4e-05	36.5	3	1541.86
QE_150212_22	10727.1.1	AVITVPAYFNDAQR	14	4e-05	34.5	2	1564.81
QE_150212_22	10710.1.1	AVITVPAYFNDAQR	14	4.7e-06	31.1	3	1564.81
QE_150212_22	10673.1.1	IVNEPTAAALAYGLDK	16	1.5e-07	49.5	2	1645.88
QE_150212_22	11216.1.1	IVNEPTAAALAYGLDK	16	6.6e-07	40.8	2	1645.88
QE_150212_22	9180.1.1	IVNEPTAAALAYGLDKTDKEEK	22	4.3e-07	39.5	3	2376.23
QE_150212_22	10758.1.1	IVNEPTAAALAYGLDK	16	2.3e-05	36.9	3	1645.88
QE_150212_22	9188.1.1	IVNEPTAAALAYGLDKTDKEEK	22	0.00073	35.7	4	2376.23
QE_150212_22	8352.1.1	IPAVVEAVK	9	0.067	35.8	2	925.573
QE_150212_22	8548.1.1	IPAVVEAVK	9	0.063	35.9	2	925.572
QE_150212_22	9499.1.1	AETGKEPNKSVNPDEVVAMGAAIQGGVITGDVK	33	1.8e-08	37.7	4	3297.66	M19:16.00000,
QE_150212_22	10707.1.1	SVNPDEVVAMGAAIQGGVITGDVK	24	9.2e-11	52.4	2	2343.19	M10:16.00000,
QE_150212_22	11809.1.1	SVNPDEVVAMGAAIQGGVITGDVK	24	2e-08	40.5	3	2327.19
QE_150212_22	9922.1.1	SQVFSTAADNQPAVDIHVLQGER	23	2.3e-07	44.8	3	2482.23
QE_150212_22	10285.1.1	FQLTDIPAAPR	11	0.015	31.7	2	1228.67
QE_150212_22	9096.1.1	DLGTQKEQTIVIQSNSGLTDEEIDR	25	1.3e-13	65.5	3	2789.38
QE_150212_22	9134.1.1	EQTIVIQSNSGLTDEEIDR	19	3.6e-13	61.9	2	2147.05
QE_150212_22	9124.1.1	EQTIVIQSNSGLTDEEIDR	19	4.1e-08	48.6	3	2147.05
QE_150212_22	9171.1.1	NEVDQAIFATEK	12	0.00095	36.1	2	1364.67
QE_150212_22	8230.1.1	DAAQAALDDLKK	12	0.0046	30.9	2	1258.66
QE_150212_22	8240.1.1	DAAQAALDDLKK	12	0.0017	30.4	3	1258.66
QE_150212_22	5938.1.1	AQEDNNLDDMK	11	3.7e-05	34.7	2	1292.54
QE_150212_22	9149.1.1	LYEQAAAAQQAQEGAEGAQATGNAGDDVVDGEFTEK	36	1.1e-13	58.9	3	3639.64
QE_150212_22	7254.1.1	TPKDYASIDAAPEER	15	2.8e-05	38.2	2	1662.79
QE_150212_22	11345.1.1	ITASAAMLNVLK	12	0.00051	33.3	2	1231.71
QE_150212_22	6580.1.1	HEETGALAAVMQAK	14	3.5e-07	35	3	1471.72	M11:16.00000,
QE_150212_22	8622.1.1	HEETGALAAVMQAK	14	2.8e-06	38.2	3	1455.72
QE_150212_22	6592.1.1	HEETGALAAVMQAK	14	1.1e-06	38.6	2	1471.72	M11:16.00000,
QE_150212_22	8629.1.1	HEETGALAAVMQAK	14	2.7e-08	46	2	1455.72
QE_150212_22	11302.1.1	SFIAPALNEVEIDK	14	1.2e-07	47.6	2	1545.81
QE_150212_22	8292.1.1	AGEVITELSR	10	0.048	33.6	2	1074.58
QE_150212_22	8482.1.1	AGEVITELSR	10	0.19	30	2	1074.58
QE_150212_22	6897.1.1	IKAPIITTGK	10	0.005	34.4	2	1041.67
QE_150212_22	10683.1.1	FIQVDIDPYK	10	0.0019	32.2	2	1237.65
QE_150212_22	8502.1.1	HALDASILGDAGQAAK	16	4.4e-11	52.6	2	1537.8
QE_150212_22	8488.1.1	HALDASILGDAGQAAK	16	4.2e-08	42.3	3	1537.8
QE_150212_22	11092.1.1	VNPVESTPWWR	11	0.00035	33.7	2	1370.68
QE_150212_22	11555.1.1	TEGELQLYQVYNAINK	16	1.9e-07	33.7	3	1882.95
QE_150212_22	11554.1.1	TEGELQLYQVYNAINK	16	5.1e-08	38.6	2	1882.96
QE_150212_22	8461.1.1	HADQDAIYSIDVGNTTQTSTR	21	1.2e-12	50.2	3	2293.08
QE_150212_22	8262.1.1	HADQDAIYSIDVGNTTQTSTR	21	1e-15	61.1	3	2293.07
QE_150212_22	8288.1.1	HADQDAIYSIDVGNTTQTSTR	21	1.3e-14	66.7	2	2293.07
QE_150212_22	12028.1.1	TSPLFATMGIALPGGIAAK	19	5.9e-08	52.1	2	1816.01
QE_150212_22	11609.1.1	TSPLFATMGIALPGGIAAK	19	0.00013	35.1	2	1832	M8:16.00000,
QE_150212_22	8856.1.1	IAEAQGAVGFTVDR	14	1.9e-06	45.4	2	1433.74
QE_150212_22	8658.1.1	IAEAQGAVGFTVDR	14	9.3e-07	49.6	2	1433.74
QE_150212_22	9055.1.1	IAEAQGAVGFTVDR	14	2.1e-05	39.4	2	1433.73
QE_150212_22	9781.1.1	IAEAQGAVGFTVDR	14	9.3e-06	39.2	2	1433.73
QE_150212_22	11404.1.1	IEDIDAVVAEAVK	13	0.00014	44.9	2	1371.74
QE_150212_22	10082.1.1	ITQHRPLPVEVLELDPK	17	7.7e-05	36.4	4	1984.12
QE_150212_22	11688.1.1	PLPVEVLELDPK	12	0.0014	32.8	2	1348.77
QE_150212_22	9850.1.1	EKYEAEELVPFR	12	6.6e-05	36.6	2	1509.76
QE_150212_22	10760.1.1	YEAEELVPFR	10	0.0096	32.8	2	1252.62
QE_150212_22	10675.1.1	LFLEEEGLQSR	11	0.011	37.4	2	1320.68
QE_150212_22	10166.1.1	LFLEEEGLQSR	11	0.0064	37.7	2	1320.68
QE_150212_22	10366.1.1	LFLEEEGLQSR	11	0.027	37.5	2	1320.68
QE_150212_22	9959.1.1	LFLEEEGLQSR	11	0.0083	37.7	2	1320.68
QE_150212_22	10875.1.1	LFLEEEGLQSR	11	0.012	31.7	2	1320.68
QE_150212_22	9767.1.1	GVDILADTVK	10	0.025	31.3	2	1030.58
QE_150212_22	10753.1.1	SFGSPLITNDGVTIAK	16	1e-06	39	2	1619.86
QE_150212_22	10541.1.1	SFGSPLITNDGVTIAK	16	7.1e-08	43.2	2	1619.86
QE_150212_22	11357.1.1	TNDIAGDGTTTATVLTQAIVR	21	1.9e-07	48.5	3	2118.1
QE_150212_22	11552.1.1	TNDIAGDGTTTATVLTQAIVR	21	0.017	30.5	3	2118.1
QE_150212_22	12247.1.1	GIETAVAAAVEALK	14	0.00059	38.9	2	1342.76
QE_150212_22	8366.1.1	VGEYISEAMEK	11	2.1e-05	35.3	2	1255.59
QE_150212_22	7126.1.1	VGKDGVITIEESR	13	2.3e-05	41.9	2	1402.75
QE_150212_22	7144.1.1	VGKDGVITIEESR	13	0.012	32.6	3	1402.75
QE_150212_22	11344.1.1	GMETELEVVEGMQFDR	16	3.2e-08	44.6	2	1885.83	M2:16.00000,
QE_150212_22	9991.1.1	GMETELEVVEGMQFDR	16	8.4e-05	31.7	3	1901.83	M2:16.00000,M12:16.00000,
QE_150212_22	9604.1.1	GYLSQYMVTDSEK	13	0.00072	35	2	1520.69
QE_150212_22	11599.1.1	MVADLENPYILITDK	15	0.0046	31.2	2	1750.89	M1:16.00000,
QE_150212_22	8582.1.1	DATIEALGQAAR	12	0.00054	39.2	2	1215.63
QE_150212_22	7559.1.1	VTVDKDSTVIVEGAGNPEAISHR	23	1.2e-09	47.5	4	2394.23
QE_150212_22	7563.1.1	VTVDKDSTVIVEGAGNPEAISHR	23	8.9e-15	67.3	3	2394.23
QE_150212_22	7560.1.1	DSTVIVEGAGNPEAISHR	18	6.3e-10	48.7	3	1851.92
QE_150212_22	7427.1.1	SQIETTTSEFDR	12	0.00024	35.9	2	1413.65
QE_150212_22	6717.1.1	SQIETTTSEFDREK	14	0.00083	32.3	3	1670.79
QE_150212_22	6723.1.1	SQIETTTSEFDREK	14	6.5e-05	39.6	2	1670.79
QE_150212_22	5565.1.1	VGAATETELK	10	0.00075	35	2	1018.54
QE_150212_22	8607.1.1	LRIEDALNATR	11	0.038	32.8	2	1271.7
QE_150212_22	8594.1.1	LRIEDALNATR	11	0.0015	31.4	3	1271.71
QE_150212_22	6487.1.1	IEDALNATR	9	0.18	32.6	2	1002.52
QE_150212_22	12474.1.1	AAVEEGIVAGGGTALANVIPAVATLELTGDEATGR	35	1e-15	70.3	3	3295.74
QE_150212_22	8467.1.1	VATLELTGDEATGR	14	0.00083	32.2	2	1432.73
QE_150212_22	7868.1.1	EIVSTSTTAPIPR	13	1.5e-05	37.1	2	1371.75
QE_150212_22	6992.1.1	GETEVQPESPDTVVSDK	17	3e-05	31	2	1816.85
QE_150212_22	6016.1.1	GNIEQVKPETPVEK	14	2.1e-06	36	2	1567.83
QE_150212_22	8201.1.1	TEEVPVKPTEETPVNPNEGTTEGTSIQEAENPVQPAEESTTNSEK	45	1.8e-14	55.2	4	4826.26
QE_150212_22	4484.1.1	VSPDTSSENTGEESSNPSDSTTSVGESNKPEHNDSK	36	1.8e-10	43.4	4	3737.58
QE_150212_22	7251.1.1	TVEEVPVNPNEGTVEGTSNQETEKPVQPAEETQTNSGK	38	2.8e-07	37.9	4	4055.9
QE_150212_22	7930.1.1	NDIGSLANEATNGTK	15	2.2e-08	45	2	1504.72
QE_150212_22	7011.1.1	ADQSSIAESSFK	12	1.6e-05	34.4	2	1269.59
QE_150212_22	7881.1.1	DAQIQDSYAEGDINNVK	17	3.3e-10	49.5	2	1879.87
QE_150212_22	10862.1.1	KAEISPLTLPTVEPLSTSGK	20	6.2e-12	43.5	3	2068.15
QE_150212_22	8299.1.1	LLSADAGLASDNSVTR	16	2.8e-07	43.6	2	1589.81
QE_150212_22	7142.1.1	SPGVYFNDKVDK	12	3e-05	30.3	3	1368.68
QE_150212_22	11372.1.1	IVYIPNDAAVVTEPVVLQK	19	2e-06	36.7	2	2068.17
QE_150212_22	11370.1.1	IVYIPNDAAVVTEPVVLQK	19	1.8e-05	31.8	3	2068.17
QE_150212_22	8163.1.1	VVTIIGNANPDDK	13	5.2e-06	40.3	2	1355.72
QE_150212_22	6028.1.1	VDDIDHLGNR	10	2.3e-05	44.6	2	1153.56
QE_150212_22	6238.1.1	LNEDGTFAEK	10	0.0096	31.3	2	1123.53
QE_150212_22	10688.1.1	HQGVNQEYPANIVDYMDVSPK	21	7.2e-09	42.9	3	2404.12
QE_150212_22	6460.1.1	VTYADADKVEVR	12	1.3e-05	37.7	3	1365.7
QE_150212_22	6886.1.1	LGPEEITR	8	0.44	31	2	914.493
QE_150212_22	4516.1.1	VPHGADGVVR	10	0.0003	30.1	2	1006.54
QE_150212_22	9537.1.1	VNGDELQSGVNMLVR	15	0.0015	30.1	2	1646.82	M12:16.00000,
QE_150212_22	8035.1.1	SVGPYSTVTQQPLGGK	16	8.9e-06	42.9	2	1618.85
QE_150212_22	7926.1.1	VLDEDDQEVELR	12	5.3e-06	45.2	2	1459.69
QE_150212_22	9252.1.1	DLDEGMDEDVIHVDDLEK	18	2.3e-05	38	2	2102.91	M6:16.00000,
QE_150212_22	9225.1.1	DLDEGMDEDVIHVDDLEK	18	4.5e-05	34.5	3	2102.91	M6:16.00000,
QE_150212_22	9896.1.1	EGSVASSVLLSGTVTAK	17	5.1e-10	48.5	2	1605.87
QE_150212_22	8724.1.1	NEQYVYFDASK	11	6.9e-05	32.2	2	1363.62
QE_150212_22	11546.1.1	GDLDEILVSVGDK	13	0.00011	42	2	1359.7
QE_150212_22	6500.1.1	YSSSEAQAAYDSASR	15	1.1e-09	47.1	2	1592.68
QE_150212_22	6691.1.1	YSSSEAQAAYDSASR	15	3.2e-09	42.5	2	1592.68
QE_150212_22	6512.1.1	YSSSEAQAAYDSASR	15	0.00025	33.1	3	1592.68
QE_150212_22	4478.1.1	ADRHINELNQAR	12	0.0006	31.4	3	1436.74
QE_150212_22	4541.1.1	ADAAAQLSK	9	0.068	34.5	2	874.463
QE_150212_22	12429.1.1	AQSQLDATTVLSTLEGTVVEVNSNVSK	27	2.5e-15	55	3	2791.44
QE_150212_22	12437.1.1	AQSQLDATTVLSTLEGTVVEVNSNVSK	27	1.3e-14	54.4	2	2790.44
QE_150212_22	7189.1.1	LSYISDYPKNNGEAASPAAGNNTGSK	26	6.8e-10	43.1	3	2626.25
QE_150212_22	10902.1.1	YPYTIDVTGEVGDLK	15	5.9e-09	44.4	2	1669.83
QE_150212_22	11327.1.1	AILVPVSSLVMDDSK	15	8.3e-05	30.2	3	1589.85	M11:16.00000,
QE_150212_22	8887.1.1	KVEVSLGNADAENQEITSGLTNGAK	25	2.6e-14	54	3	2545.27
QE_150212_22	9390.1.1	KVEVSLGNADAENQEITSGLTNGAK	25	7.4e-08	40.1	3	2545.28
QE_150212_22	9648.1.1	VEVSLGNADAENQEITSGLTNGAK	24	7.1e-14	64.8	2	2417.18
QE_150212_22	9636.1.1	VEVSLGNADAENQEITSGLTNGAK	24	2.3e-08	44.7	3	2417.18
QE_150212_22	6956.1.1	VISNPTSSLEEGKEVK	16	1.4e-08	53.3	2	1716.9
QE_150212_22	7245.1.1	VISNPTSSLEEGK	13	3e-05	39	2	1360.69
QE_150212_22	6971.1.1	VISNPTSSLEEGKEVK	16	5.7e-07	38.4	3	1716.9
QE_150212_22	9255.1.1	MSIITDVYAR	10	0.052	32.4	2	1184.6	M1:16.00000,
QE_150212_22	11305.1.1	GNPTLEVEVYTESGAFGR	18	7.4e-06	34.1	3	1925.92
QE_150212_22	11303.1.1	GNPTLEVEVYTESGAFGR	18	1.2e-07	43.5	2	1925.92
QE_150212_22	6874.1.1	GMVPSGASTGEHEAVELR	18	0.0058	31.4	3	1842.86	M2:16.00000,
QE_150212_22	7548.1.1	GMVPSGASTGEHEAVELR	18	4.1e-11	55	3	1826.87
QE_150212_22	7312.1.1	GMVPSGASTGEHEAVELR	18	1.1e-08	44	3	1842.86	M2:16.00000,
QE_150212_22	7511.1.1	GMVPSGASTGEHEAVELR	18	5e-06	36.2	3	1842.87	M2:16.00000,
QE_150212_22	6555.1.1	GMVPSGASTGEHEAVELR	18	5.7e-13	61.1	3	1842.86	M2:16.00000,
QE_150212_22	7562.1.1	GMVPSGASTGEHEAVELR	18	3.4e-09	72.4	2	1826.87
QE_150212_22	12324.1.1	AVDNVNNIIAEAIIGYDVR	19	1.7e-09	49.9	3	2059.08
QE_150212_22	12326.1.1	AVDNVNNIIAEAIIGYDVR	19	9.6e-11	57.1	2	2059.08
QE_150212_22	6860.1.1	AMIALDGTPNK	11	0.013	30.8	2	1146.58	M2:16.00000,
QE_150212_22	5811.1.1	AMIALDGTPNKGK	13	0.01	31	2	1331.7	M2:16.00000,
QE_150212_22	12382.1.1	AAADYLEIPLYSYLGGFNTK	20	7.4e-10	38.8	2	2206.11
QE_150212_22	9098.1.1	GLETAVGDEGGFAPR	15	2e-05	39.5	2	1475.71
QE_150212_22	10215.1.1	GLETAVGDEGGFAPR	15	0.00014	35.8	2	1475.71
QE_150212_22	8902.1.1	GLETAVGDEGGFAPR	15	3e-06	43.7	2	1475.71
QE_150212_22	5503.1.1	FEGEGAAVR	9	0.029	31.5	2	935.461
QE_150212_22	11922.1.1	VQLVGDDFFVTNTDYLAR	18	3.5e-08	44.1	3	2073.03
QE_150212_22	11917.1.1	VQLVGDDFFVTNTDYLAR	18	3.8e-12	67.1	2	2073.03
QE_150212_22	11817.1.1	LVGDDFFVTNTDYLAR	16	1.3e-09	43.3	2	1845.9
QE_150212_22	9230.1.1	GIQEGAANSILIK	13	0.0014	30.9	2	1313.74
QE_150212_22	12199.1.1	VNQIGTLTETFEAIEMAK	18	0.011	31.9	2	2012.01	M16:16.00000,
QE_150212_22	12206.1.1	VNQIGTLTETFEAIEMAK	18	9.4e-10	52.9	2	1995.01
QE_150212_22	11994.1.1	VNQIGTLTETFEAIEMAK	18	0.00049	33.5	3	2011.01	M16:16.00000,
QE_150212_22	12192.1.1	VNQIGTLTETFEAIEMAK	18	0.0025	31.3	3	2011.01	M16:16.00000,
QE_150212_22	11995.1.1	VNQIGTLTETFEAIEMAK	18	7.1e-06	39.4	2	2011.01	M16:16.00000,
QE_150212_22	5763.1.1	EAGYTAVVSHR	11	1.3e-06	34.8	2	1189.6
QE_150212_22	10769.1.1	SGETEDSTIADIAVATNAGQIK	22	9.2e-15	56	2	2191.07
QE_150212_22	10584.1.1	SGETEDSTIADIAVATNAGQIK	22	1e-05	39.1	3	2191.07
QE_150212_22	10606.1.1	SGETEDSTIADIAVATNAGQIK	22	4e-09	45.6	3	2191.07
QE_150212_22	10579.1.1	SGETEDSTIADIAVATNAGQIK	22	4.1e-14	55.8	2	2191.08
QE_150212_22	8963.1.1	IEDQLGEVAEYR	12	0.016	30.4	3	1421.69
QE_150212_22	9778.1.1	IEDQLGEVAEYR	12	2e-05	46.1	2	1421.69
QE_150212_22	8935.1.1	IEDQLGEVAEYR	12	2.2e-05	46.1	2	1421.69
QE_150212_22	9131.1.1	IEDQLGEVAEYR	12	1.9e-05	46	2	1421.69
QE_150212_22	9533.1.1	IEDQLGEVAEYR	12	0.0019	35.9	2	1421.69
QE_150212_22	9554.1.1	FASSDLNDLYR	11	0.00046	37.3	2	1300.62
QE_150212_22	11250.1.1	LLELNAPGIIVQNEK	15	5e-05	32.8	2	1650.94
QE_150212_22	10915.1.1	MLQEAVDALIDNGR	14	3e-06	46.8	2	1560.77	M1:16.00000,
QE_150212_22	10916.1.1	MLQEAVDALIDNGR	14	0.03	34	3	1560.77	M1:16.00000,
QE_150212_22	11862.1.1	LGIQAFEPVLIDGK	14	5.4e-05	33.2	2	1499.85
QE_150212_22	9988.1.1	DGKPVVTPSQDMVLGNYYLTMEEAGR	26	2e-05	37.8	3	2902.37	M12:16.00000,M21:16.00000,
QE_150212_22	10865.1.1	EAISNLELNPPFK	13	0.00076	34.7	2	1471.78
QE_150212_22	7596.1.1	TTETSALLDR	10	0.0088	30.8	2	1106.57
QE_150212_22	9960.1.1	HPETGAVIIGPNELITEDK	19	1.7e-07	44.5	3	2033.06
QE_150212_22	9243.1.1	EIVNAGVEEVTIR	13	1.7e-05	42.9	2	1428.77
QE_150212_22	8277.1.1	TFHTGGVASNTDITQGLPR	19	1.8e-07	42.7	3	1971.98
QE_150212_22	8132.1.1	VQEIFEAR	8	0.47	30.6	2	991.521
QE_150212_22	6189.1.1	NPKGEAVITEVK	12	0.00035	35.5	2	1284.72
QE_150212_22	6943.1.1	GQVTAIEEDASTR	13	9.9e-07	39.9	2	1376.67
QE_150212_22	9963.1.1	GETGEGEYVVPFTAR	15	1.2e-07	41.1	2	1611.76
QE_150212_22	11267.1.1	ASLETNSFLSAASFQETTR	19	8.6e-13	60.3	2	2060
QE_150212_22	11283.1.1	ASLETNSFLSAASFQETTR	19	1e-09	45.1	3	2059.99
QE_150212_22	5012.1.1	SHSSSVEEAVAAK	13	0.00015	32.1	3	1301.63
QE_150212_22	5016.1.1	SHSSSVEEAVAAK	13	0.00016	30.7	2	1301.63
QE_150212_22	5299.1.1	AAALKAEQNAEYAR	14	5.5e-06	42.9	2	1505.77
QE_150212_22	9643.1.1	LAEQAQQVQAVVEVVPEK	18	0.0023	33.3	2	1965.07
QE_150212_22	9644.1.1	LAEQAQQVQAVVEVVPEK	18	1.2e-06	42.9	3	1965.06
QE_150212_22	8814.1.1	LAEQAQQVQAVVEVVPEKK	19	7.8e-09	37.1	3	2093.16
QE_150212_22	3610.1.1	NRDDYDHEEDGPR	13	2.3e-06	35.8	3	1617.66
QE_150212_22	3441.1.1	NQTPKPVTER	10	0.051	34.1	2	1169.63
QE_150212_22	5706.1.1	QKVEVDNADIER	12	0.00033	40.8	2	1415.71
QE_150212_22	6380.1.1	VEVDNADIER	10	0.018	35.7	2	1159.56
QE_150212_22	9080.1.1	VATGEAGGITQHIGAYQIVENGK	23	2.3e-06	35	3	2313.18
QE_150212_22	12205.1.1	VSLENLFDTLK	11	0.0085	31	2	1278.69
QE_150212_22	10523.1.1	ADVQGSVEALSASLQK	16	1.7e-07	48.9	2	1602.83
QE_150212_22	11035.1.1	DGVVIYDGELASLK	14	0.00021	41	2	1478.77
QE_150212_22	8985.1.1	HQGVNQEYPAEVVDYMDVSPK	21	2.4e-08	43.2	3	2421.12	M16:16.00000,
QE_150212_22	8300.1.1	GDVITEHQFYEQVK	14	5.7e-07	32.2	2	1692.82
QE_150212_22	11261.1.1	NNPSAQQVLLNMTIQK	16	9.2e-07	38.2	3	1798.95
QE_150212_22	11268.1.1	NNPSAQQVLLNMTIQK	16	8.5e-07	38	2	1798.95
QE_150212_22	8004.1.1	QYGSELDDKEVDDTIAEEK	19	1.7e-05	38.2	3	2183.99
QE_150212_22	8059.1.1	QYGSELDDKEVDDTIAEEK	19	1.8e-05	34.8	2	2184.99
QE_150212_22	8195.1.1	VLSQAGMTLETR	12	3.8e-05	39	2	1305.68
QE_150212_22	6783.1.1	VLSQAGMTLETR	12	0.0016	33.9	2	1321.68	M7:16.00000,
QE_150212_22	6578.1.1	KVAEAELTDEAYK	13	9.7e-07	38.7	2	1466.73
QE_150212_22	10855.1.1	AFDEYTPDVTAQIIR	15	1.7e-07	41.4	2	1738.86
QE_150212_22	10872.1.1	AFDEYTPDVTAQIIR	15	4.3e-05	35.8	3	1738.87
QE_150212_22	8528.1.1	AEGADFAQLAK	11	0.0022	31.7	2	1120.56
QE_150212_22	7434.1.1	DNSTDEKTKENGGEITFDSASTEVPEQVKK	30	5.3e-08	43.8	4	3283.54
QE_150212_22	7566.1.1	TKENGGEITFDSASTEVPEQVKK	23	3.4e-09	40.9	4	2494.23
QE_150212_22	9200.1.1	ENGGEITFDSASTEVPEQVK	20	3.8e-08	48.9	2	2137
QE_150212_22	11890.1.1	QNDSTFVQSIIGK	13	5.8e-05	32.2	2	1419.71	Q1:-17.02655,
QE_150212_22	11011.1.1	QNDSTFVQSIIGK	13	0.0027	30	2	1436.74
QE_150212_22	12001.1.1	VYIEPITLEFVTR	13	5.6e-05	36.6	2	1579.87
QE_150212_22	11924.1.1	EGPDALLPTLGGQTGLNMAMELSK	24	0.00014	33.8	3	2459.22	M20:16.00000,
QE_150212_22	11393.1.1	EGPDALLPTLGGQTGLNMAMELSK	24	6.1e-05	33.8	3	2475.21	M18:16.00000,M20:16.00000,
QE_150212_22	12371.1.1	NGILDELGVELLGTK	15	1.3e-06	39.6	2	1570.87
QE_150212_22	6366.1.1	LSAIDQAEDR	10	0.008	31	2	1117.55
QE_150212_22	7498.1.1	ATGEVMAIGR	10	0.0052	30.4	2	1004.52
QE_150212_22	9362.1.1	SDKESVLVLGSGPIR	15	6.6e-06	40.2	2	1556.86
QE_150212_22	11115.1.1	AGVTILGTQVADLDR	15	6.2e-05	45.5	2	1528.83
QE_150212_22	10124.1.1	ELDIPQPPGQTATNEEEAALAAR	23	8.4e-09	55.2	3	2421.18
QE_150212_22	10151.1.1	ELDIPQPPGQTATNEEEAALAAR	23	1.8e-10	64.3	2	2421.19
QE_150212_22	8751.1.1	AMEIVENEEDLR	12	0.00017	40.2	2	1447.67
QE_150212_22	6846.1.1	AGVHSGDSMAVYPPQTLSQK	20	2.3e-08	43.4	3	2089	M9:16.00000,
QE_150212_22	7898.1.1	AGVHSGDSMAVYPPQTLSQK	20	3.1e-08	40.1	3	2073.01
QE_150212_22	7281.1.1	VQETIADYTK	10	0.0039	32.6	2	1167.59
QE_150212_22	8249.1.1	VTNIPMAQVATK	12	0.0076	31.5	2	1272.7
QE_150212_22	6941.1.1	STGEVMGSDATLEK	14	1.9e-05	35.7	2	1424.66
QE_150212_22	5439.1.1	STGEVMGSDATLEK	14	0.00039	31.2	2	1440.65	M6:16.00000,
QE_150212_22	8318.1.1	IQAIINTVGTK	11	0.0042	36.5	2	1157.69
QE_150212_22	9100.1.1	ILVVASTDGPMPQTR	15	1.4e-07	44.4	2	1584.84
QE_150212_22	8002.1.1	ILVVASTDGPMPQTR	15	0.00016	35.9	2	1600.84	M11:16.00000,
QE_150212_22	6372.1.1	RIQNVEGVEVTR	12	5.5e-06	41.9	3	1399.77
QE_150212_22	6363.1.1	RIQNVEGVEVTR	12	3.5e-05	45	2	1399.76
QE_150212_22	7035.1.1	IQNVEGVEVTR	11	0.0015	36.3	2	1243.66
QE_150212_22	7232.1.1	IQNVEGVEVTR	11	0.0015	36.3	2	1243.66
QE_150212_22	7425.1.1	IQNVEGVEVTR	11	0.0016	36.2	2	1243.66
QE_150212_22	8331.1.1	IQNVEGVEVTR	11	0.0056	32.5	2	1243.67
QE_150212_22	7832.1.1	IQNVEGVEVTR	11	0.002	32.5	2	1243.66
QE_150212_22	11031.1.1	IQNVEGVEVTR	11	0.0035	31.3	2	1243.67
QE_150212_22	12670.1.1	IQNVEGVEVTR	11	0.0029	32.3	2	1243.66
QE_150212_22	7632.1.1	IQNVEGVEVTR	11	0.002	32.6	2	1243.66
QE_150212_22	11553.1.1	INDLTDPVMLAHLLK	15	0.0003	32.1	2	1708.93	M9:16.00000,
QE_150212_22	11818.1.1	INDLTDPVMLAHLLK	15	2.6e-05	32.2	3	1692.94
QE_150212_22	8315.1.1	FDGTVEVKEGGFEVNGK	17	0.0001	34.4	2	1811.89
QE_150212_22	6204.1.1	KVVITAPGGNDVK	13	1.4e-06	39.7	2	1297.75
QE_150212_22	6393.1.1	KVVITAPGGNDVK	13	3.4e-05	36	2	1297.75
QE_150212_22	7210.1.1	VVITAPGGNDVK	12	0.00021	34.6	2	1169.65
QE_150212_22	6575.1.1	AGAANIVPNSTGAAK	15	3.2e-05	32.8	2	1341.71
QE_150212_22	6969.1.1	AGAANIVPNSTGAAK	15	1.2e-05	39.8	2	1341.71
QE_150212_22	7170.1.1	AGAANIVPNSTGAAK	15	7.4e-06	39.8	2	1341.71
QE_150212_22	6773.1.1	AGAANIVPNSTGAAK	15	1e-05	39.8	2	1341.71
QE_150212_22	6379.1.1	AGAANIVPNSTGAAK	15	4.6e-06	39.7	2	1341.72
QE_150212_22	6166.1.1	GAANIVPNSTGAAK	14	0.00069	30.9	2	1270.67
QE_150212_22	3987.1.1	IVPNSTGAAK	10	3.1e-05	33.3	2	957.537
QE_150212_22	11240.1.1	AIGLVIPELNGKLDGSAQR	19	3.1e-08	38.8	3	1951.1
QE_150212_22	11503.1.1	AIGLVIPELNGKLDGSAQR	19	3.5e-07	35.5	3	1951.1
QE_150212_22	12223.1.1	AIGLVIPELNGK	12	3.4e-05	34.8	2	1223.74
QE_150212_22	11285.1.1	AIGLVIPELNGKLDGSAQR	19	7e-06	45.3	2	1951.1
QE_150212_22	12800.1.1	VPTPTGSVTELVAVLEK	17	2.8e-05	36.3	2	1739.98
QE_150212_22	12608.1.1	VPTPTGSVTELVAVLEK	17	0.05	30.8	3	1739.98
QE_150212_22	12410.1.1	VPTPTGSVTELVAVLEK	17	2.3e-07	54.4	2	1739.98
QE_150212_22	12215.1.1	VPTPTGSVTELVAVLEK	17	0.023	30.5	3	1739.98
QE_150212_22	13728.1.1	VPTPTGSVTELVAVLEK	17	4.2e-05	37.3	2	1739.98
QE_150212_22	12411.1.1	VPTPTGSVTELVAVLEK	17	0.0032	32.9	3	1739.98
QE_150212_22	13107.1.1	VPTPTGSVTELVAVLEK	17	0.00016	34.6	2	1739.98
QE_150212_22	12597.1.1	VPTPTGSVTELVAVLEK	17	7.4e-08	53.9	2	1739.98
QE_150212_22	13358.1.1	VPTPTGSVTELVAVLEK	17	3.6e-06	45.4	2	1739.98
QE_150212_22	13477.1.1	VPTPTGSVTELVAVLEK	17	1.4e-06	45.1	2	1739.98
QE_150212_22	13603.1.1	VPTPTGSVTELVAVLEK	17	0.00023	31.2	2	1739.97
QE_150212_22	12977.1.1	VPTPTGSVTELVAVLEK	17	0.00054	33.6	2	1739.98
QE_150212_22	14118.1.1	VPTPTGSVTELVAVLEK	17	4e-08	52.7	2	1739.98
QE_150212_22	13234.1.1	VPTPTGSVTELVAVLEK	17	1.2e-06	41.6	2	1739.98
QE_150212_22	12214.1.1	VPTPTGSVTELVAVLEK	17	2.8e-08	58.4	2	1739.98
QE_150212_22	11846.1.1	GSVTELVAVLEK	12	0.31	30	2	1244.71
QE_150212_22	8515.1.1	NVTVDEVNAAMK	12	3.8e-06	39.1	2	1290.64
QE_150212_22	8119.1.1	NVTVDEVNAAMK	12	4.7e-06	39	2	1290.64
QE_150212_22	11807.1.1	AASNESYGYTEDPIVSSDIVGMSYGSLFDATQTK	34	1e-15	56.5	3	3619.63	M22:16.00000,
QE_150212_22	10936.1.1	VVSWYDNEMSYTAQLVR	17	0.00025	30.9	2	2076.97	M9:16.00000,
QE_150212_22	3751.1.1	AEEAPVASQSK	11	1.7e-05	36.4	2	1116.55
QE_150212_22	3617.1.1	EEAPVASQSK	10	0.0078	30.5	2	1045.51
QE_150212_22	3442.1.1	EEAPVASQSK	10	0.00052	34.8	2	1045.52
QE_150212_22	4912.1.1	AAEEDLKKAEAAQR	14	8.6e-07	37.7	3	1529.79
QE_150212_22	5874.1.1	IAELENQVHR	10	0.0075	40.2	2	1208.64
QE_150212_22	7792.1.1	LEQDLKDINESDSEDYVK	18	1.5e-07	37.8	3	2141.01
QE_150212_22	7917.1.1	DINESDSEDYVKEGLR	16	7.8e-10	45.1	3	1868.85
QE_150212_22	7939.1.1	DINESDSEDYVKEGLR	16	1.7e-10	59.6	2	1868.85
QE_150212_22	6633.1.1	DINESDSEDYVK	12	6.9e-06	34.2	2	1413.6
QE_150212_22	8238.1.1	EGLRAPLQSELDTK	14	0.00025	39.6	2	1556.83
QE_150212_22	8752.1.1	LLKLEELSGK	10	0.0083	33.5	2	1129.68
QE_150212_22	7467.1.1	KAVDEPETPAPAPAPAPAPAPTPEAPAPAPAPK	33	1.8e-06	43.9	4	3121.62
QE_150212_22	7460.1.1	KAVDEPETPAPAPAPAPAPAPTPEAPAPAPAPK	33	9e-09	45.4	3	3121.63
QE_150212_22	7642.1.1	AVDEPETPAPAPAPAPAPAPTPEAPAPAPAPKPAPAPK	38	4.9e-05	39	3	3554.86
QE_150212_22	7979.1.1	AVDEPETPAPAPAPAPAPAPTPEAPAPAPAPK	32	0.0002	34.7	3	2993.53
QE_150212_22	7686.1.1	AVDEPETPAPAPAPAPAPAPTPEAPAPAPAPKPAPAPK	38	0.00057	30.1	4	3556.86
QE_150212_22	8030.1.1	AVDEPETPAPAPAPAPAPAPTPEAPAPAPAPK	32	0.00071	35	2	2994.53
QE_150212_22	8010.1.1	AVDEPETPAPAPAPAPAPAPTPEAPAPAPAPK	32	0.00076	37.1	4	2993.53
QE_150212_22	8172.1.1	AVDEPETPAPAPAPAPAPAPTPEAPAPAPAPK	32	0.0005	34.6	3	2994.54
QE_150212_22	9574.1.1	RNEELANSGINFIGTGVSGGEK	22	5.9e-15	73.5	2	2249.11
QE_150212_22	9556.1.1	RNEELANSGINFIGTGVSGGEK	22	8.8e-15	65	3	2249.11
QE_150212_22	10474.1.1	NEELANSGINFIGTGVSGGEK	21	1.2e-13	62.4	2	2093.02
QE_150212_22	10472.1.1	NEELANSGINFIGTGVSGGEK	21	5.2e-09	44	3	2093.01
QE_150212_22	6481.1.1	FIGTGVSGGEK	11	0.0019	37.8	2	1051.54
QE_150212_22	8592.1.1	GALEGPSIMPGGQK	14	0.00019	35	2	1341.68
QE_150212_22	12707.1.1	EAYELVADVLEEISAK	16	6e-07	44.7	2	1778.91
QE_150212_22	11798.1.1	KDDEGQDGPIVDYILDAAGNK	21	3.1e-11	51	3	2233.07
QE_150212_22	12139.1.1	DDEGQDGPIVDYILDAAGNK	20	8.7e-07	37.3	2	2105.97
QE_150212_22	4756.1.1	YISTYKEER	9	0.00034	42.6	2	1188.59
QE_150212_22	9247.1.1	VLPKPAAFNFEGDK	14	2.1e-08	34.6	3	1532.81
QE_150212_22	8738.1.1	PAAFNFEGDK	10	2e-05	31.1	2	1095.51
QE_150212_22	10748.1.1	IISYAQGFAQLR	12	2.4e-05	36.1	2	1366.74
QE_150212_22	9445.1.1	SADLPANLIQAQR	13	0.004	32.9	2	1396.75
QE_150212_22	6940.1.1	DYFGAHTYQR	10	0.004	32.4	2	1257.57
QE_150212_22	6432.1.1	VDLVEEGQK	9	0.044	30.1	2	1016.53
QE_150212_22	9631.1.1	YEDQMAALTDDQLK	14	1.1e-06	39.3	2	1640.75
QE_150212_22	7711.1.1	YEDQMAALTDDQLK	14	2e-06	35.6	2	1656.74	M5:16.00000,
QE_150212_22	10535.1.1	TLTATMPVYLNALSGK	16	6.4e-06	32.3	2	1695.9	M6:16.00000,
QE_150212_22	5987.1.1	EGVPIQDETK	10	0.11	32	2	1115.55
QE_150212_22	10849.1.1	TSASITYQNLFR	12	5.4e-05	34.5	2	1400.72
QE_150212_22	9321.1.1	IDHSDLLYASIESK	14	1.2e-05	38.3	3	1590.8
QE_150212_22	5779.1.1	LNMSEEAIESR	11	0.00098	34.5	2	1294.59	M3:16.00000,
QE_150212_22	7707.1.1	LNMSEEAIESR	11	0.00019	39.2	2	1278.6
QE_150212_22	3815.1.1	VEGNNYDTR	9	0.0034	31	2	1067.48
QE_150212_22	11017.1.1	LEAILNFAK	9	0.025	32.2	2	1018.59
QE_150212_22	11396.1.1	YNLLPEDSITMEDLSGLSDK	20	3.6e-07	39.3	2	2256.07	M11:16.00000,
QE_150212_22	9672.1.1	GYAQNNPVVEYQAEGFR	17	0.00011	31.2	3	1941.91
QE_150212_22	9654.1.1	GYAQNNPVVEYQAEGFR	17	3.2e-09	48.9	2	1941.91
QE_150212_22	8596.1.1	NIAAHQASMPEDLDLNQIGR	20	8.4e-11	58.7	3	2209.07	M9:16.00000,
QE_150212_22	10738.1.1	LVVLYDSNDINLDGETK	17	7.5e-10	53.1	2	1907.96
QE_150212_22	7038.1.1	QGTNAVHGAPLGADETASTR	20	1.4e-13	62.7	2	1935.91	Q1:-17.02655,
QE_150212_22	5843.1.1	QGTNAVHGAPLGADETASTR	20	2.3e-08	42.8	3	1952.94
QE_150212_22	7041.1.1	QGTNAVHGAPLGADETASTR	20	4.2e-06	33.8	3	1936.92	Q1:-17.02655,
QE_150212_22	11813.1.1	DPVEVTPADFPALENGFSQATR	22	4e-09	52.1	2	2361.14
QE_150212_22	11806.1.1	DPVEVTPADFPALENGFSQATR	22	1.2e-15	58.7	3	2361.13
QE_150212_22	7658.1.1	NSSQDALNVVAAK	13	4.6e-05	36.2	2	1316.68
QE_150212_22	4436.1.1	TDGLQDDANR	10	0.015	30	2	1104.49
QE_150212_22	7922.1.1	QNLTVEDGTDFDK	13	1.8e-07	40.9	2	1481.67
QE_150212_22	9677.1.1	VVSMPSTDVFDK	12	5.8e-05	39.9	2	1324.64
QE_150212_22	9300.1.1	VAVEMGASQNWYK	13	9.5e-07	36.8	2	1482.7
QE_150212_22	11856.1.1	YVGLDGAVLGIDTFGASAPAPK	22	6.3e-11	59.8	2	2119.11
QE_150212_22	11664.1.1	VLAEYGFTVENLVK	14	2.1e-06	39.9	2	1581.85
QE_150212_22	10117.1.1	IVATLGPAVEIR	12	0.0011	42.3	2	1238.74
QE_150212_22	7941.1.1	LIEAGANTFR	10	0.0026	34.8	2	1091.58
QE_150212_22	10123.1.1	EFEVEVENDGIIAK	14	1.1e-05	35	2	1591.78
QE_150212_22	12349.1.1	IENQQGIDNLDEIIEAADGIM	21	1.7e-06	34.4	2	2317.09	M21:16.00000,
QE_150212_22	12271.1.1	IENQQGIDNLDEIIEAADGIMIAR	24	2.6e-14	64.8	3	2657.31	M21:16.00000,
QE_150212_22	11939.1.1	SEVSDVFNAVIDGTDATMLSGESANGK	27	1.5e-10	47.7	3	2730.25	M18:16.00000,
QE_150212_22	10586.1.1	YPLESVTTMATIDK	14	8.5e-06	37.6	2	1568.79
QE_150212_22	8801.1.1	NAQALLNEYGR	11	3.6e-05	37.6	2	1248.63
QE_150212_22	5275.1.1	NSKTEVMASAVK	12	0.00011	32.2	2	1264.65
QE_150212_22	11525.1.1	KAVEAGLVESGDDIVIVAGVPVGEAVR	27	8.8e-07	39.9	3	2649.45
QE_150212_22	5126.1.1	PAPAPKPAPAPAPAPAPK	18	1.2e-08	50.6	3	1645.94
QE_150212_22	5396.1.1	PAPAPKPAPAPAPAPAPK	18	1.4e-05	33.1	3	1647.96
QE_150212_22	5248.1.1	PAPAPAPAPAPK	12	0.00063	41.4	2	1084.61
QE_150212_22	4878.1.1	PAPAPAPAPAPK	12	3.6e-05	52.1	2	1084.62
QE_150212_22	10428.1.1	VLGVVNGTSNFMVTK	15	1.4e-07	41.5	2	1565.83
QE_150212_22	9314.1.1	VLGVVNGTSNFMVTK	15	7.7e-06	37.3	2	1581.83	M12:16.00000,
QE_150212_22	10099.1.1	MVEEGWSYDDALAEAQR	17	1.9e-13	61.5	2	1985.85	M1:16.00000,
QE_150212_22	10478.1.1	MVEEGWSYDDALAEAQR	17	7.5e-11	58.1	2	1969.86
QE_150212_22	10222.1.1	LGFAESDPTNDVDGIDAAYK	20	5.5e-05	35.9	2	2097.96
QE_150212_22	10252.1.1	LGFAESDPTNDVDGIDAAYK	20	3.7e-05	30.5	3	2097.96
QE_150212_22	11638.1.1	NITPEDVAVAQELGYVVK	18	2.5e-08	37.2	3	1945.03
QE_150212_22	11635.1.1	NITPEDVAVAQELGYVVK	18	6.8e-09	43.7	2	1945.03
QE_150212_22	11808.1.1	LVGSIEETSSGIAAEVTPTFLPK	23	6.1e-06	40.8	2	2346.25
QE_150212_22	9342.1.1	DLVLANPEDVK	11	0.00091	34.2	2	1212.65
QE_150212_22	11557.1.1	LAEIFNAQDISFK	13	1.7e-05	35.5	2	1495.78
QE_150212_22	8112.1.1	AQLENVSAELK	11	0.0069	31	2	1201.64
QE_150212_22	11873.1.1	VSEFDLLNTFK	11	0.00046	30.6	2	1312.68
QE_150212_22	7432.1.1	SEVNMGLSSAGVAVQR	16	7.5e-06	42.3	2	1620.8	M5:16.00000,
QE_150212_22	5061.1.1	TDDQQAEEDYAR	12	1.7e-07	40.4	2	1440.59
QE_150212_22	4181.1.1	APAPKPAPAPKPAPAPKP	18	2.4e-06	37.9	4	1703
QE_150212_22	4980.1.1	TAGVEGTTGIGHTR	14	9.8e-07	38.8	3	1356.69
QE_150212_22	4985.1.1	TAGVEGTTGIGHTR	14	1e-07	45.7	2	1357.69
QE_150212_22	6411.1.1	ADSVEVQDYDGNR	13	2.9e-05	32.3	2	1467.63
QE_150212_22	5698.1.1	ADSVEVQDYDGNRR	14	6.4e-05	31	3	1623.74
QE_150212_22	10503.1.1	ASYTAELDLSDIGK	14	3.7e-07	41.2	2	1482.73
QE_150212_22	6945.1.1	EIDEQPTVMR	10	0.00038	31.2	2	1217.58
QE_150212_22	11192.1.1	LIQAYTDEAGQVVVDPDIIK	20	0.0032	31.8	3	2187.16
QE_150212_22	11194.1.1	LIQAYTDEAGQVVVDPDIIK	20	2.2e-07	43.2	2	2187.16
QE_150212_22	7310.1.1	IFISQSGETADSR	13	1.6e-06	42.4	2	1411.69
QE_150212_22	11289.1.1	ANEMGIPSLTVTNVPGSTLSR	21	3.1e-06	35.3	2	2144.11
QE_150212_22	10353.1.1	ANEMGIPSLTVTNVPGSTLSR	21	4.1e-06	37.1	3	2160.1	M4:16.00000,
QE_150212_22	10920.1.1	EANYTMLLHAGPEIAVASTK	20	1.1e-08	44.2	3	2116.07	M6:16.00000,E1:-18.01056,
QE_150212_22	10288.1.1	GQDYYVAMEASLK	13	6.8e-06	31.9	2	1474.69
QE_150212_22	8140.1.1	GQDYYVAMEASLK	13	0.00016	32	2	1490.68	M8:16.00000,
QE_150212_22	8097.1.1	VLTIAEENVAK	11	0.0001	35.8	2	1186.67
QE_150212_22	10718.1.1	ALTAGIVGLPNVGK	14	0.00065	38.5	2	1309.78
QE_150212_22	11328.1.1	AGAEAANYPFATIDPNVGMVEVPDER	26	6.7e-07	42.9	3	2749.28	M19:16.00000,
QE_150212_22	6602.1.1	AEEEISELDDEDKK	14	2.1e-06	42.6	2	1649.74
QE_150212_22	11428.1.1	EFLEAIGLTESGVDK	15	1.5e-07	50.1	2	1607.82
QE_150212_22	9973.1.1	AVTMSYEDLVK	11	8.4e-06	34.6	2	1255.62
QE_150212_22	7571.1.1	VGSLGSDGQLSEVK	14	7.5e-05	36.1	2	1375.7
QE_150212_22	10824.1.1	DIGLANDGSIVGINYAK	17	2.2e-10	54.8	2	1719.89
QE_150212_22	9246.1.1	GMQDTEGAGNLIQTQFQEGK	20	0.00054	30.6	3	2167.99	M2:16.00000,
QE_150212_22	11423.1.1	FVDFLVATEQQK	12	0.001	35.1	2	1424.74
QE_150212_22	5162.1.1	TNEIPANTEAR	11	0.0094	32.9	2	1215.59
QE_150212_22	5871.1.1	FSDVAGAEEEK	11	0.00013	37.8	2	1181.53
QE_150212_22	12485.1.1	QELVEVVEFLKDPK	14	0.0033	30.7	2	1655.89	Q1:-17.02655,
QE_150212_22	10093.1.1	IPAGVLLEGPPGTGK	15	6.3e-08	49.1	2	1405.8
QE_150212_22	10114.1.1	IPAGVLLEGPPGTGK	15	0.00081	30.7	3	1405.8
QE_150212_22	8795.1.1	VLNEAALVAAR	11	0.0072	31.4	2	1126.66
QE_150212_22	7983.1.1	NKSIIDASDIDEAEDR	16	4.1e-07	42.3	3	1790.84
QE_150212_22	9065.1.1	SIIDASDIDEAEDR	14	4.1e-08	50.8	2	1548.7
QE_150212_22	7147.1.1	LGPVQYEGNHAMLGAQSPQK	20	5.2e-05	34.9	3	2141.05	M12:16.00000,
QE_150212_22	9535.1.1	SISEQTAYEIDEEVR	15	1.6e-09	48.9	2	1768.82
QE_150212_22	5405.1.1	NKAAEIIQSNR	11	0.053	33	2	1243.67
QE_150212_22	11330.1.1	QVSAGVYSYLPLANR	15	1.5e-06	41	2	1637.86
QE_150212_22	7094.1.1	AIIGDGGAMGGK	12	2e-05	38	2	1046.53
QE_150212_22	8257.1.1	DSQEFMAITSAR	12	3.8e-06	36.4	2	1371.62	M6:16.00000,
QE_150212_22	5363.1.1	VVAEEEVTR	9	0.058	30.7	2	1031.54
QE_150212_22	11853.1.1	SIDEVAAFLNVPEEQTIK	18	1.3e-08	47.2	2	2003.04
QE_150212_22	7844.1.1	NAVVGANEDGYHLTGVNPGR	20	7.1e-08	37.4	3	2039.99
QE_150212_22	10399.1.1	EGEISPDGQGVLNFAR	16	3.6e-10	50.5	2	1688.82
QE_150212_22	8654.1.1	YSASMGADVLDENGR	15	1.1e-09	47.2	2	1584.69
QE_150212_22	7429.1.1	YSASMGADVLDENGR	15	1.9e-05	35	2	1600.69	M5:16.00000,
QE_150212_22	11653.1.1	FSDSDLIGLPIR	12	7.4e-06	40.4	2	1332.72
QE_150212_22	7807.1.1	AIHVPLSEEAQAEAR	15	0.00094	30.4	3	1620.84
QE_150212_22	8055.1.1	VQFNSAVGPYK	11	5.4e-05	34.4	2	1209.63
QE_150212_22	8145.1.1	VQFNSAVGPYKGGLR	15	0.0044	35.3	3	1592.86
QE_150212_22	9288.1.1	HIGPSLDVPAGDIGVGGR	18	2.9e-07	48	3	1716.9
QE_150212_22	8206.1.1	KVVISGSGNVAQYALQK	17	1.9e-09	45	3	1761.98
QE_150212_22	9083.1.1	VVISGSGNVAQYALQK	16	7.4e-11	52.7	2	1633.89
QE_150212_22	9947.1.1	AANAGGVAVSALEMSQNSLR	20	1.8e-06	43.6	3	1961.97	M14:16.00000,
QE_150212_22	10926.1.1	AANAGGVAVSALEMSQNSLR	20	1.4e-10	50.8	3	1945.97
QE_150212_22	9961.1.1	AANAGGVAVSALEMSQNSLR	20	2.7e-08	53.8	2	1961.97	M14:16.00000,
QE_150212_22	10928.1.1	AANAGGVAVSALEMSQNSLR	20	6.1e-13	64.2	2	1945.98
QE_150212_22	9820.1.1	DIMTNIFNTAK	11	0.011	30.3	2	1283.63	M3:16.00000,
QE_150212_22	11670.1.1	DIMTNIFNTAK	11	0.00018	32.8	2	1267.63
QE_150212_22	9318.1.1	HIGPSLDVPAGDIGVGGR	18	1e-06	49.8	2	1716.9
QE_150212_22	8211.1.1	KVVISGSGNVAQYALQK	17	1e-13	52.3	2	1761.99
QE_150212_22	7851.1.1	VYKENGIFYGPAK	13	5.1e-07	33.1	2	1485.77
QE_150212_22	11972.1.1	VGEVLDVLVLR	11	0.00042	40.4	2	1211.74
QE_150212_22	5269.1.1	REVVEAATAAAR	12	0.00045	38.2	3	1243.68
QE_150212_22	5219.1.1	REVVEAATAAAR	12	5e-05	41.4	2	1243.67
QE_150212_22	5887.1.1	EVVEAATAAAR	11	0.015	35.2	2	1087.58
QE_150212_22	8139.1.1	LAVGDVVTGK	10	0.015	34.4	2	958.558
QE_150212_22	9169.1.1	SVVTVGEEIEVK	12	0.0005	34.9	2	1288.7
QE_150212_22	8380.1.1	ILDLNEEEGR	10	0.0029	36.5	2	1187.59
QE_150212_22	8186.1.1	ILDLNEEEGR	10	0.0066	36.6	2	1187.59
QE_150212_22	9323.1.1	ATVPGPWDGVEQK	13	0.0022	35.4	2	1383.69
QE_150212_22	9521.1.1	ATVPGPWDGVEQK	13	0.00018	40.1	2	1383.69
QE_150212_22	5006.1.1	LAKGDVVEGAVKR	13	0.0012	31.6	3	1342.8
QE_150212_22	5573.1.1	LAKGDVVEGAVK	12	0.0019	36.5	2	1185.68
QE_150212_22	4735.1.1	GDVVEGAVKR	10	0.028	35.6	2	1029.57
QE_150212_22	5351.1.1	IENPKEALK	9	0.16	32.7	2	1041.59
QE_150212_22	6522.1.1	VLEVNADAER	10	0.018	33.1	2	1115.57
QE_150212_22	3630.1.1	ALEERPAQEEGQKEEK	16	1.9e-08	50	2	1870.91
QE_150212_22	8669.1.1	AGNSVASIDAQLGDAR	16	8e-07	42.1	2	1544.76
QE_150212_22	9655.1.1	VDFNVPLKDGVITNDNR	17	3.3e-07	38.3	3	1915.99
QE_150212_22	9089.1.1	SLAPVAADLAAK	12	0.00078	38.2	2	1126.65
QE_150212_22	10090.1.1	LGQDVVFPGVTR	12	8.8e-05	37.8	2	1287.7
QE_150212_22	11427.1.1	IGVIENLLEK	10	0.06	37.7	2	1127.67
QE_150212_22	9291.1.1	AQGIEIGNSLVEEDK	15	1.5e-08	44.3	2	1601.8
QE_150212_22	9913.1.1	AQGIEIGNSLVEEDKLDVAK	20	5e-07	40.4	3	2128.11
QE_150212_22	9930.1.1	AQGIEIGNSLVEEDKLDVAK	20	2.6e-12	57.3	2	2128.12
QE_150212_22	8878.1.1	EANAFAGYTEVR	12	2.9e-06	34.4	2	1327.63
QE_150212_22	11865.1.1	DTEGEAVSEGFLGLDIGPK	19	0.00037	35.5	3	1933.94
QE_150212_22	12066.1.1	DTEGEAVSEGFLGLDIGPK	19	3.4e-05	36.5	2	1933.95
QE_150212_22	11858.1.1	DTEGEAVSEGFLGLDIGPK	19	2.1e-09	47.6	2	1933.94
QE_150212_22	8511.1.1	SIAKFDEALTGAK	13	7.9e-05	32.6	3	1350.73
QE_150212_22	9971.1.1	SIIGGGDSAAAAINLGR	17	3.3e-08	61.4	2	1542.82
QE_150212_22	9993.1.1	SIIGGGDSAAAAINLGR	17	0.00028	38	3	1542.82
QE_150212_22	11458.1.1	VLPGLAALTEK	11	0.0041	31.9	2	1111.67
QE_150212_22	11258.1.1	VLPGLAALTEK	11	0.00065	40.8	2	1111.67
QE_150212_22	12316.1.1	VPVPAGSVTELVAVLEK	17	1.6e-08	53	2	1707.99
QE_150212_22	10783.1.1	GQDWVIAAEVVTKPEVK	17	4.6e-07	32.2	3	1869.01
QE_150212_22	5389.1.1	EVTDADVEER	10	0.014	31.4	2	1162.52
QE_150212_22	5203.1.1	EVTDADVEER	10	0.013	31.5	2	1162.52
QE_150212_22	7741.1.1	AKEVPALDDELAK	13	4.3e-05	36.5	3	1398.75
QE_150212_22	7751.1.1	AKEVPALDDELAK	13	0.0012	34.7	2	1398.75
QE_150212_22	8958.1.1	EVPALDDELAK	11	0.0014	41.5	2	1199.61
QE_150212_22	10914.1.1	DIDEEVETLADLKEK	15	0.00018	34	3	1746.86
QE_150212_22	10337.1.1	IDTAVENAEIVELPEEMIHEEVHR	24	0.00012	32.6	4	2818.36	M17:16.00000,
QE_150212_22	6762.1.1	QITGTTQEDLHNQYQAEAESR	21	7.7e-05	34.5	3	2420.13
QE_150212_22	9610.1.1	TNLVIEAVAK	10	0.058	31.8	2	1057.62
QE_150212_22	7250.1.1	AEGFDASEEEIQK	13	1.1e-05	36.1	2	1452.65
QE_150212_22	7528.1.1	KAVELITSTATVK	13	4.5e-05	32.1	3	1360.8
QE_150212_22	7502.1.1	KAVELITSTATVK	13	2.5e-05	39	2	1360.8
QE_150212_22	10455.1.1	TYNYVYSSDPSSLNYLAENR	20	5.3e-13	65.4	2	2356.08
QE_150212_22	10452.1.1	TYNYVYSSDPSSLNYLAENR	20	8.5e-10	47	3	2356.07
QE_150212_22	7163.1.1	TSDFSTVGVK	10	0.00028	30.5	2	1040.53
QE_150212_22	12459.1.1	TLATILFPVNADFLK	15	1.1e-05	34.2	2	1662.95
QE_150212_22	7838.1.1	LTYYDGSDQESLER	14	1.2e-08	41.9	2	1675.74
QE_150212_22	8944.1.1	LFPNSSSYEGIK	12	5.1e-06	38.6	2	1341.67
QE_150212_22	7866.1.1	VGIQGVSSIK	10	0.011	35.2	2	987.584
QE_150212_22	9817.1.1	EVGLDVYTQMLEEANKEQDPAK	22	1.2e-05	33.3	3	2523.19	M10:16.00000,
QE_150212_22	10765.1.1	TVPFAAAYGLTGTK	14	2.7e-08	46.9	2	1396.75
QE_150212_22	5652.1.1	IVTTDEYAK	9	0.0032	30.4	2	1039.53
QE_150212_22	11399.1.1	IVGMSYGSLFDATQTK	16	1.9e-09	43.9	2	1717.85
QE_150212_22	10260.1.1	IVGMSYGSLFDATQTK	16	7.6e-10	48.7	2	1733.85	M4:16.00000,
QE_150212_22	6243.1.1	GFSSGSAVVSGGSR	14	2.4e-06	39.6	2	1254.61
QE_150212_22	5727.1.1	FSSGSAVVSGGSR	13	1.8e-05	33.4	2	1198.59
QE_150212_22	10609.1.1	SISISVAGGGGGFGAAGGFGGR	22	4.1e-09	43.6	2	1838.92
QE_150212_22	6250.1.1	VDPEIQNVK	9	0.0065	34.1	2	1041.56
QE_150212_22	8900.1.1	TAAENDFVTLK	11	0.00016	34.4	2	1208.61
QE_150212_22	8377.1.1	YEELQVTVGR	10	0.00074	35.8	2	1193.62
QE_150212_22	7931.1.1	NVQDAIADAEQR	12	6.6e-06	35.2	2	1329.64
QE_150212_22	4412.1.1	GSSSGGGYSSGSSSYGSGGR	20	6.9e-13	59.1	2	1741.71
QE_150212_22	4677.1.1	GGSGGGGSISGGGYGSGGGSGGR	23	1.2e-08	46.8	2	1741.75
QE_150212_22	4438.1.1	GGSISGGGYGSGGGK	15	2.4e-06	37.6	2	1197.55
QE_150212_22	10716.1.1	TSNAEGHVDFINTYDLEPMAQQVIPK	26	0.00011	33.6	3	2933.4	M19:16.00000,
QE_150212_22	8175.1.1	LSSPIIMAPVAAHK	14	0.00045	30.5	3	1450.81	M7:16.00000,
QE_150212_22	9354.1.1	LSSPIIMAPVAAHK	14	3.2e-05	30.7	3	1434.81
QE_150212_22	5135.1.1	LANEQGEVATAR	12	7.3e-05	41.1	2	1258.64
QE_150212_22	4951.1.1	LANEQGEVATAR	12	1e-05	45.2	2	1258.63
QE_150212_22	8785.1.1	AIVLTADATVGGNR	14	0.0015	32.5	2	1357.74
QE_150212_22	8615.1.1	AIVLTADATVGGNR	14	2.7e-06	34.8	3	1357.74
QE_150212_22	8588.1.1	AIVLTADATVGGNR	14	8.1e-05	40.4	2	1357.74
QE_150212_22	11993.1.1	NGFVFPVGMPIVEEYLPEGAGK	22	2.1e-05	31	2	2366.18	M9:16.00000,
QE_150212_22	11942.1.1	DVEFIAEYSGLPVYVK	16	3.1e-06	35	2	1828.94
QE_150212_22	8729.1.1	SLAAGASGIWVTNHGGR	17	4.8e-08	39.2	3	1653.85
QE_150212_22	12479.1.1	QIDGGPAAFDSLQEVAEAVDR	21	6.5e-12	54.4	3	2171.02	Q1:-17.02655,
QE_150212_22	11962.1.1	QIDGGPAAFDSLQEVAEAVDR	21	7.8e-10	56.8	2	2188.05
QE_150212_22	12480.1.1	QIDGGPAAFDSLQEVAEAVDR	21	8.2e-15	71.1	2	2171.03	Q1:-17.02655,
QE_150212_22	11961.1.1	QIDGGPAAFDSLQEVAEAVDR	21	5.2e-06	40.3	3	2188.05
QE_150212_22	9517.1.1	TVMQLSGAQTIEDVK	15	3.2e-05	37.7	2	1619.83
QE_150212_22	8232.1.1	TVMQLSGAQTIEDVK	15	5.1e-07	41.9	2	1635.83	M3:16.00000,
QE_150212_22	9367.1.1	MNADDTVTIYDVAR	14	3.4e-08	44.7	2	1599.73	M1:16.00000,
QE_150212_22	6732.1.1	EAGVSMATVSR	11	0.0031	30.4	2	1107.55
QE_150212_22	11786.1.1	VVIPNITNGYFSSLAK	16	1.5e-09	42.4	2	1722.94
QE_150212_22	11401.1.1	IAFVSGPLVDDINGK	15	2e-09	39.7	2	1544.83
QE_150212_22	10454.1.1	AGITYSEGLVFESK	14	3.3e-06	39.5	2	1500.76
QE_150212_22	8563.1.1	YSYDDGYALAER	12	2.5e-07	41.5	2	1422.62
QE_150212_22	12439.1.1	LISSNATAAVVTGDELAAGVLNGLADK	27	1.5e-06	42.1	3	2571.39
QE_150212_22	11534.1.1	GVSVPEDFEIITSDDSQISR	20	6.1e-09	49.1	2	2194.05
QE_150212_22	10962.1.1	AIAPFNYPVNLSASK	15	1.5e-07	42.2	2	1591.85
QE_150212_22	11533.1.1	EVNFINFTGSTPIGER	16	1.8e-07	45.7	2	1780.89
QE_150212_22	10444.1.1	FINFTGSTPIGER	13	6e-05	35.8	2	1438.73
QE_150212_22	9732.1.1	DAALVLEDADLEHAAK	16	8.2e-07	35.4	3	1680.84
QE_150212_22	11072.1.1	QIVAGAFSYSGQR	13	7.3e-05	33.2	2	1366.67	Q1:-17.02655,
QE_150212_22	8739.1.1	QIVAGAFSYSGQR	13	2.5e-05	42.3	2	1383.7
QE_150212_22	9107.1.1	VIVLESVADK	10	0.022	30.7	2	1072.63
QE_150212_22	12372.1.1	VAWEEPFGPVLPIIR	15	6.6e-06	34.8	2	1722.96
QE_150212_22	7574.1.1	LVAVIQGAK	9	0.077	31.9	2	898.572
QE_150212_22	10857.1.1	SLSFAIGDGALPGNEGR	17	5e-08	47.1	2	1660.83
QE_150212_22	7485.1.1	VEGLQEQLR	9	0.078	34.4	2	1071.58
QE_150212_22	8586.1.1	AAAAAAGDIFK	11	0.00035	32.3	2	1005.54
QE_150212_22	7862.1.1	AAAAAAGDIFKDAK	14	4.5e-06	31.8	3	1319.7
QE_150212_22	8639.1.1	YIASQVSVSDAGALR	15	9.2e-07	44.6	2	1536.8
QE_150212_22	8981.1.1	ELAPIIDGR	9	0.037	31.2	2	983.552
QE_150212_22	10035.1.1	IQELLDAVAGK	11	0.0055	36.3	2	1156.66
QE_150212_22	8971.1.1	FTEGNTYGLIGANGAGK	17	1.2e-06	42	2	1669.82
QE_150212_22	7978.1.1	AIDVVIMGNEK	11	0.00014	33.3	2	1204.62	M7:16.00000,
QE_150212_22	7576.1.1	DAIYMKEDFSDEDGVR	16	2.9e-08	40	3	1905.82	M5:16.00000,
QE_150212_22	10113.1.1	IELEEIVPSSR	11	0.027	35.6	2	1271.68
QE_150212_22	10564.1.1	TALIGQNDIQTTALIR	16	2e-08	53.1	2	1727.97
QE_150212_22	9430.1.1	AIMGDIDYEGTVK	13	9.7e-05	33.7	2	1411.68
QE_150212_22	12468.1.1	DNSADFAGGESILDWLR	17	7.2e-10	48.4	2	1865.87
QE_150212_22	10935.1.1	IDETYDEFLENAEVQAK	17	1.1e-07	41	2	2013.93
QE_150212_22	11643.1.1	NSEMGDIAFPAFSLAK	16	3.7e-07	39.4	2	1713.82	M4:16.00000,
QE_150212_22	11931.1.1	VVATGPYVNFFLDK	14	6.7e-07	39.2	2	1569.83
QE_150212_22	10791.1.1	SAISAQVLQAVTTEK	15	2.3e-08	46.1	2	1545.85
QE_150212_22	6660.1.1	INAEAENDPSLDEEAR	16	7.5e-09	56.1	2	1772.8
QE_150212_22	9632.1.1	VEFDSYNGEAFYNDK	15	0.00014	31.5	2	1797.76
QE_150212_22	11107.1.1	GLLLESEGAQVVNLEK	16	0.0025	32.3	2	1698.93
QE_150212_22	10485.1.1	KGNVILLEPTVAEAVSR	17	1.9e-06	47	3	1796.02
QE_150212_22	12182.1.1	VNQIGTLTETFESIEMAK	18	7.5e-10	48.2	2	2027	M16:16.00000,
QE_150212_22	9734.1.1	GSLGGGFSSGGFSGGSFSR	19	9.8e-12	59.4	2	1707.77
QE_150212_22	6326.1.1	VTMQNLNDR	9	0.12	30.4	2	1090.53
QE_150212_22	8572.1.1	QSVEADINGLR	11	0.012	31	2	1201.62
QE_150212_22	9395.1.1	VLDELTLTK	9	0.012	30.6	2	1031.6
QE_150212_22	11568.1.1	NVSTGDVNVEMNAAPGVDLTQLLNNMR	27	1e-06	37.9	3	2904.38	M11:16.00000,M26:16.00000,
QE_150212_22	6232.1.1	SQYEQLAEQNR	11	0.00045	36.5	2	1365.64
QE_150212_22	5416.1.1	SQYEQLAEQNRK	12	0.0046	32.4	2	1493.73
QE_150212_22	10430.1.1	SKELTTEIDNNIEQISSYK	19	2.9e-05	33.5	3	2212.1
QE_150212_22	8766.1.1	QSLEASLAETEGR	13	0.00034	38.9	2	1390.68
QE_150212_22	7020.1.1	LENEIQTYR	9	0.025	32.3	2	1165.58
QE_150212_22	9444.1.1	VYGEDGGQMPPHDADALTTYIR	22	1.7e-07	41.4	3	2422.1	M9:16.00000,
QE_150212_22	11677.1.1	AIENPFAVEVADVETEK	17	1.4e-05	38.4	3	1860.92
QE_150212_22	11680.1.1	AIENPFAVEVADVETEK	17	3.1e-08	44.4	2	1860.92
QE_150212_22	11852.1.1	DININPALIEEFGK	14	3.3e-07	35.6	2	1572.83
QE_150212_22	9074.1.1	QVGADVLVATDPDADR	16	2.9e-08	43.3	2	1641.81
QE_150212_22	10234.1.1	DGSYLNLSGNQIGAIMAK	18	0.00071	32.1	2	1867.92	M16:16.00000,
QE_150212_22	10036.1.1	AQTATVADGTVTNLTTPPSDVLK	23	9.8e-05	31	2	2300.2
QE_150212_22	10209.1.1	FYIAVVGETNEESQAK	16	1.5e-10	49.4	2	1785.87
QE_150212_22	11950.1.1	IANIEAEINAFVK	13	1.8e-05	35.1	2	1431.78
QE_150212_22	9557.1.1	FGFHDDVEPVLSTGK	15	0.00032	31.8	3	1647.8
QE_150212_22	11693.1.1	GEPEWMLEFR	10	0.0022	31.3	2	1293.59
QE_150212_22	5120.1.1	LVPPTDNK	8	3.8e-05	33.6	2	883.488
QE_150212_22	4936.1.1	LVPPTDNK	8	0.009	33.5	2	883.493
QE_150212_22	11607.1.1	VDIPLQTYFR	10	0.0006	39.6	2	1251.67
QE_150212_22	7735.1.1	INNENIGQFER	11	2.6e-05	38.3	2	1333.65
QE_150212_22	10843.1.1	DATVEWIDGNLGAK	14	0.00046	31.2	2	1488.73
QE_150212_22	7909.1.1	TTMKYPSVYLDGEGAR	16	2.6e-07	42.4	2	1803.86	M3:16.00000,
QE_150212_22	7890.1.1	TTMKYPSVYLDGEGAR	16	0.0012	30.2	3	1803.86	M3:16.00000,
QE_150212_22	8688.1.1	YPSVYLDGEGAR	12	6.6e-05	38.4	2	1326.63
QE_150212_22	12298.1.1	GLSESEATEMIVMGFVEPFTK	21	6.5e-05	32.6	3	2334.09	M10:16.00000,M13:16.00000,
QE_150212_22	11060.1.1	ELPMEYAVELNR	12	4.4e-05	40.3	2	1463.72
QE_150212_22	11304.1.1	DLSFEEVIATK	11	0.00022	36.2	2	1251.65
QE_150212_22	6936.1.1	VIEIQAGDEK	10	0.018	35.7	2	1101.58
QE_150212_22	12213.1.1	ELTAETIVINTGAVSNVLPIPGLATSK	27	6.8e-09	39.7	3	2709.51
QE_150212_22	11171.1.1	QYMEEDGIELLQNIHTTEIK	20	1.7e-06	34	3	2420.16	M3:16.00000,
QE_150212_22	9473.1.1	NDGDQVLVVTEDETYR	16	7.6e-10	53.6	2	1852.86
QE_150212_22	9486.1.1	NDGDQVLVVTEDETYR	16	3e-08	37.2	3	1852.86
QE_150212_22	10048.1.1	KPNVEPLQLENTDIELTER	19	1e-10	56.3	2	2238.16
QE_150212_22	10001.1.1	KPNVEPLQLENTDIELTER	19	9.9e-11	63	3	2238.16
QE_150212_22	10322.1.1	VVYSYLAGDGSYTLEDR	17	3e-09	43	2	1907.91
QE_150212_22	8425.1.1	LSQVGLTESQAADLK	15	1.1e-07	44.5	2	1559.83
QE_150212_22	6426.1.1	EIPVAAMPR	9	0.059	30.6	2	999.53	M7:16.00000,
QE_150212_22	9400.1.1	TSVVVVGTQWGDEGK	15	4.8e-06	39.6	2	1561.79
QE_150212_22	11024.1.1	ITDFLSANAEVIAR	14	0.00058	33.6	3	1519.81
QE_150212_22	6527.1.1	YQGGDNAGHTIVIDGK	16	6.5e-05	34.9	2	1644.8
QE_150212_22	8565.1.1	ELSYLHEEGVTTDNLR	16	3e-06	38.4	2	1875.91
QE_150212_22	8550.1.1	ELSYLHEEGVTTDNLR	16	1.5e-05	38.6	3	1875.91
QE_150212_22	10939.1.1	IADLLDKDIFR	11	0.0037	38	3	1318.74
QE_150212_22	8235.1.1	VILNDALDNGK	11	0.00046	34.3	2	1171.63
QE_150212_22	11889.1.1	VGDGPFPTELFDEVGER	17	1.1e-06	42.3	2	1863.88
QE_150212_22	11013.1.1	ITDFLSANAEVIAR	14	1.7e-06	49.4	2	1519.81
QE_150212_22	6253.1.1	NMSIAQQADEVR	12	4.9e-05	39.6	2	1377.64	M2:16.00000,
QE_150212_22	10700.1.1	LLVAGAVGVTSDTFER	16	1.1e-06	42.3	2	1634.88
QE_150212_22	7910.1.1	LIAGNIATAEGAR	13	0.00011	39.1	2	1256.7
QE_150212_22	11867.1.1	VIAGVGVPQVTAIYDAAAVAR	21	8.8e-09	44.7	3	2041.14
QE_150212_22	11866.1.1	VIAGVGVPQVTAIYDAAAVAR	21	5.4e-05	38.5	2	2041.15
QE_150212_22	11226.1.1	ALAAGGNAVMLGSMFAGTDEAPGETEIFQGR	31	4.8e-11	59	3	3100.44	M10:16.00000,M14:16.00000,
QE_150212_22	5865.1.1	YFQGSVNEANK	11	1.7e-05	31.8	2	1256.59
QE_150212_22	7140.1.1	LVPEGIEGR	9	0.0042	32.8	2	969.536
QE_150212_22	10431.1.1	TFSFDTAAAQGAVIK	15	6.9e-09	41.6	2	1526.79
QE_150212_22	11788.1.1	TFSFDTAAAQGAVIK	15	3.5e-07	37.2	2	1568.8	T1:42.01057,
QE_150212_22	6754.1.1	VIGVGGGGGNAINR	14	1.9e-05	43.9	2	1240.67
QE_150212_22	11589.1.1	MVDEGVTGVEFIAANTDVQALSSTK	25	1e-15	64.9	3	2598.26	M1:16.00000,
QE_150212_22	5956.1.1	GLGAGGQPEVGR	12	0.00083	32.6	2	1097.57
QE_150212_22	5766.1.1	GLGAGGQPEVGR	12	0.0012	32.6	2	1097.57
QE_150212_22	9834.1.1	GQFAVEGINQLR	12	0.0027	31.8	2	1331.71
QE_150212_22	12291.1.1	TPLLEALSEADNVLR	15	1.7e-08	52.3	2	1640.88
QE_150212_22	12292.1.1	TPLLEALSEADNVLR	15	4.6e-06	39.6	3	1640.89
QE_150212_22	6867.1.1	HFDMAETAELPK	12	0.00026	34.6	2	1404.65	M4:16.00000,
QE_150212_22	6461.1.1	TTDSVVSPVER	11	0.00052	30.1	2	1189.61
QE_150212_22	11329.1.1	TPANEPSAEELMADSLSTVEEIMR	24	9.7e-09	47.4	3	2652.21	M12:16.00000,M23:16.00000,
QE_150212_22	6263.1.1	ETPGVPSHPSQDVPSSPAEESGSR	24	1e-07	40.8	3	2434.11
QE_150212_22	5933.1.1	VAVSYTTAEK	10	0.00021	33.8	2	1068.56
QE_150212_22	10741.1.1	AEQAGPETPTPATETVDIISDTSR	24	2.7e-13	59.4	3	2486.19
QE_150212_22	9999.1.1	KYVTVGIPEGSNVQEIGTTLEK	22	2.2e-08	44.1	3	2362.26
QE_150212_22	10870.1.1	YVTVGIPEGSNVQEIGTTLEK	21	0.00022	31.1	2	2234.16
QE_150212_22	11563.1.1	NVGLMPGPVDSPSLDAIESSINQTK	25	5.2e-07	37.2	3	2585.28	M5:16.00000,
QE_150212_22	10992.1.1	SDNLYFVADVTEGK	14	2.2e-07	35.8	2	1557.74
QE_150212_22	8031.1.1	IALDSDGNFTK	11	0.00033	34.1	2	1180.59
QE_150212_22	10739.1.1	GLTVEDIEFR	10	0.0073	32.3	2	1178.6
QE_150212_22	12241.1.1	EEVGQSVEAIVPGVVDVLK	19	1e-06	40.9	2	1951.07	E1:-18.01056,
QE_150212_22	11000.1.1	YLEVPEEVLVTSMK	14	0.00024	30	3	1652.85	M13:16.00000,
QE_150212_22	11410.1.1	LLPNFISVR	9	0.024	33.3	2	1058.64
QE_150212_22	9611.1.1	AGLSVDETVDLAR	13	0.00016	41.8	2	1345.69
QE_150212_22	11204.1.1	YTLLAGETPAVAAAIR	16	0.00031	31.9	2	1616.9
QE_150212_22	6210.1.1	EHYMPTSAEGELPESK	16	0.001	31.2	3	1821.81	M4:16.00000,
QE_150212_22	10029.1.1	AEGVATVDSALFENDQEK	18	1.2e-10	46.2	2	1922.89
QE_150212_22	11985.1.1	ALAEAVETLVLSGPASQQLK	20	2.6e-06	39.5	3	2025.12
QE_150212_22	5814.1.1	IVTAAEAEAEK	11	0.0012	34.3	2	1131.59
QE_150212_22	11369.1.1	LPFGIDSIAAR	11	0.0071	40.5	2	1159.65
QE_150212_22	7381.1.1	VNEQSVTDAYYK	12	6.6e-06	36.5	2	1416.66
QE_150212_22	6802.1.1	VEPDAEVKQSMNEINAAQR	19	1.4e-07	40.4	3	2145.02	M11:16.00000,
QE_150212_22	5783.1.1	QSMNEINAAQR	11	1.2e-05	38.4	2	1261.59
QE_150212_22	5839.1.1	QSMNEINAAQR	11	9.9e-05	33.3	2	1260.57	M3:16.00000,Q1:-17.02655,
QE_150212_22	5693.1.1	RVAAQELAEADK	12	0.055	35.2	2	1300.69
QE_150212_22	7279.1.1	VAAQELAEADKIK	13	0.0002	34.4	3	1385.76
QE_150212_22	6282.1.1	VAAQELAEADK	11	0.00075	34.4	2	1144.58
QE_150212_22	5455.1.1	IVTAAEAEAEKDR	13	1.6e-05	53.8	2	1402.71
QE_150212_22	11633.1.1	AIVDGLAESITELK	14	4.5e-07	43.1	2	1458.8
QE_150212_22	11511.1.1	TFSYIYETDPDNLNYLTTAK	20	3.4e-06	30.7	3	2369.12
QE_150212_22	10544.1.1	TTMGVLAPVNEEFLNSK	17	7.8e-07	40	2	1865.93	M3:16.00000,
QE_150212_22	5700.1.1	TAYASQLNGQTGASK	15	5.6e-08	42.1	2	1496.73
QE_150212_22	11373.1.1	NLFVPPTFVQADGK	14	5.6e-06	36.5	2	1532.81
QE_150212_22	8889.1.1	DVNLADSQDGLYNPEK	16	1.4e-06	42.3	2	1777.83
QE_150212_22	9028.1.1	TYLGFDSGEDNVAAK	15	6.1e-07	36.3	2	1586.73
QE_150212_22	6113.1.1	LVTEAGDETTDVAK	14	7e-10	48.3	2	1448.71
QE_150212_22	12237.1.1	EEVGQAVEAIVPGVVDVLK	19	0.00023	30.1	3	1951.08
QE_150212_22	7902.1.1	ELIVETGQVAK	11	0.011	30.5	2	1186.67
QE_150212_22	4731.1.1	QANGSVVVR	9	0.0047	30.7	2	929.516
QE_150212_22	4948.1.1	EGRPSTDATLTAR	13	2.8e-07	47.6	2	1374.7
QE_150212_22	5280.1.1	HAINMVESGAK	11	0.00013	32.7	2	1156.58
QE_150212_22	9145.1.1	EAATQVVKDQVTAVYEEK	18	7.1e-05	30.3	3	2008.02
QE_150212_22	6742.1.1	DQVTAVYEEK	10	0.0034	31.8	2	1181.57
QE_150212_22	5149.1.1	YADHEEFDR	9	0.00012	38.1	2	1181.48
QE_150212_22	9588.1.1	DGITALQMDIK	11	0.0087	30	2	1220.62	M8:16.00000,
QE_150212_22	12248.1.1	IQGITAEILTEALAQAK	17	9.3e-09	43.4	2	1770
QE_150212_22	12243.1.1	IQGITAEILTEALAQAK	17	0.00067	36.7	3	1771.02
QE_150212_22	7627.1.1	LELAPTAPK	9	0.041	35.5	2	939.551
QE_150212_22	10662.1.1	VEDLVEIGDEVDVK	14	0.00022	38.2	2	1558.78
QE_150212_22	8692.1.1	SGGGFSSGSAGIINYQR	17	1.5e-09	45.7	2	1657.8
QE_150212_22	11046.1.1	SLNNQFASFIDK	12	0.0086	30	2	1383.69
QE_150212_22	10881.1.1	WELLQQVDTSTR	12	4.2e-06	40.9	2	1475.75
QE_150212_22	11973.1.1	SLDLDSIIAEVK	12	0.016	32	2	1302.71
QE_150212_22	5235.1.1	SKAEAESLYQSK	12	7.9e-06	37.3	2	1340.67
QE_150212_22	5953.1.1	AEAESLYQSK	10	0.0017	32.2	2	1125.54
QE_150212_22	5307.1.1	GGGGGGYGSGGSSYGSGGGSYGSGGGGGGGR	31	4.9e-08	36.2	3	2384.97
QE_150212_22	5316.1.1	GGGGGGYGSGGSSYGSGGGSYGSGGGGGGGR	31	3.2e-09	41.7	3	2383.95
QE_150212_22	5302.1.1	GGGGGGYGSGGSSYGSGGGSYGSGGGGGGGR	31	1e-15	74.8	2	2383.95
QE_150212_22	9624.1.1	TVVEAQDIFDK	11	0.0003	34	2	1264.64
QE_150212_22	10809.1.1	FVQANYTPYDGDESFLAGPTER	22	1.4e-11	49.2	2	2477.13
QE_150212_22	10815.1.1	FVQANYTPYDGDESFLAGPTER	22	1.5e-07	39.5	3	2477.13
QE_150212_22	9680.1.1	YVTTVNDGIFR	11	0.00054	30.7	2	1284.66
QE_150212_22	12314.1.1	VPIVLDIFAER	11	0.00099	42.5	2	1271.73
QE_150212_22	5973.1.1	HSSIQYEGVTTMAK	14	1.2e-07	37	2	1567.74	M12:16.00000,
QE_150212_22	8638.1.1	GVYLNEDGSVNLSK	14	1.3e-06	37.4	2	1494.74
QE_150212_22	9931.1.1	LEFFSPGANPSNK	13	1.7e-06	41	2	1407.69
QE_150212_22	11946.1.1	VFHEVLSMDDALDALS	16	0.00021	30	2	1761.84
QE_150212_22	11003.1.1	VFHEVLSMDDALDALS	16	0.00012	30.7	2	1777.83	M8:16.00000,
QE_150212_22	5946.1.1	KALVETDGDIEK	12	0.00048	31.9	3	1317.69
QE_150212_22	5967.1.1	KALVETDGDIEK	12	1.7e-07	46.7	2	1317.69
QE_150212_22	9977.1.1	NAQFVELVNTTAK	13	2.6e-07	41.4	2	1434.76
QE_150212_22	10300.1.1	NAQFVELVNTTAK	13	6.3e-07	35.5	2	1434.76
QE_150212_22	11048.1.1	IGVISVVEGGDEALAK	16	2.1e-05	40	2	1556.85
QE_150212_22	11244.1.1	IGVISVVEGGDEALAK	16	1.4e-05	40.1	2	1556.85
QE_150212_22	9621.1.1	DELAQLNHVIDQDNESR	17	6.7e-11	52.3	2	1995.94
QE_150212_22	9602.1.1	DELAQLNHVIDQDNESR	17	1.6e-07	41.9	3	1995.94
QE_150212_22	11433.1.1	AQLTDDVIAQAEADIK	16	1e-06	43.9	2	1700.87
QE_150212_22	11488.1.1	AQLTDDVIAQAEADIK	16	0.00032	33.2	3	1700.87
QE_150212_22	3829.1.1	AELAAEGKPEK	11	0.082	31	2	1142.6
QE_150212_22	11543.1.1	AANDFEAEVAATMAAALNN	19	0.00016	31.5	2	1909.86	M13:16.00000,
QE_150212_22	9539.1.1	TNDGEYYLENMEDR	14	2.8e-09	49.1	2	1748.71
QE_150212_22	9629.1.1	YQPATPSFLNAGR	13	0.00021	36.4	2	1422.72
QE_150212_22	10542.1.1	IGGGVGITLSNLR	13	8.6e-06	43.3	2	1256.74
QE_150212_22	10281.1.1	LFEDSFSYSNQLGQR	15	1.3e-09	46.1	2	1790.84
QE_150212_22	8382.1.1	YDELVANPNIR	11	0.0011	33.2	2	1303.66
QE_150212_22	9860.1.1	LQQESGYPYVVNIDTANR	18	4.6e-07	40.6	3	2067.01
QE_150212_22	9848.1.1	LQQESGYPYVVNIDTANR	18	1.2e-11	57.2	2	2067.02
QE_150212_22	4791.1.1	DKVQEDGLYHQNR	13	9.6e-06	32.5	3	1601.77
QE_150212_22	12160.1.1	ITTSLFQEMVQAASTR	16	1.8e-09	51.1	2	1782.91
QE_150212_22	10184.1.1	ITTSLFQEMVQAASTR	16	1.5e-06	37.3	2	1798.9	M9:16.00000,
QE_150212_22	8054.1.1	AVMKPVEGTILTVSR	15	0.0026	31.4	3	1616.91	M3:16.00000,
QE_150212_22	10908.1.1	SAEEKEYALIAVVAGK	16	0.0011	35.6	3	1677.91
QE_150212_22	11909.1.1	TLPQGMTSLLAFDPSK	16	3.7e-06	44.2	2	1705.88
QE_150212_22	9905.1.1	MTAALSDVVSGSVTTAVR	18	5.6e-13	66.9	2	1780.91	M1:16.00000,
QE_150212_22	8834.1.1	IIEIYGPESSGK	12	0.00019	36.1	2	1292.67
QE_150212_22	6073.1.1	TTVALHAVAQAQK	13	7.9e-07	38.4	2	1337.75
QE_150212_22	7789.1.1	AEIDGDIGDSHVGLQAR	17	1.5e-08	43.1	3	1752.85
QE_150212_22	7795.1.1	AEIDGDIGDSHVGLQAR	17	4.6e-10	58.4	2	1753.85
QE_150212_22	9310.1.1	VGVMFGNPETTPGGR	15	1.4e-06	40.2	2	1518.74
QE_150212_22	9558.1.1	IASDLDIIK	9	0.25	33.2	2	987.573
QE_150212_22	8365.1.1	SKFGLIDGEEVSEQDTENK	19	4.2e-07	35.3	3	2126.01
QE_150212_22	8416.1.1	SKFGLIDGEEVSEQDTENK	19	1e-08	46.3	3	2124.99
QE_150212_22	9583.1.1	FGLIDGEEVSEQDTENK	17	9.7e-12	44.6	2	1909.87
QE_150212_22	6545.1.1	TIAMESTDGLTR	12	0.00098	35.3	2	1310.62	M4:16.00000,
QE_150212_22	8303.1.1	GMEVLDTGRPISVPVGK	17	0.0035	33.2	2	1770.94	M2:16.00000,
QE_150212_22	10816.1.1	FTQAGSEVSALLGR	14	1.7e-06	41.9	2	1435.75
QE_150212_22	10623.1.1	MPSAVGYQPTLATEMGQLQER	21	2.4e-10	47.6	3	2323.11	M1:16.00000,
QE_150212_22	8672.1.1	MPSAVGYQPTLATEMGQLQER	21	5.8e-09	43.7	3	2339.1	M1:16.00000,M15:16.00000,
QE_150212_22	11281.1.1	KLVQLGIYPAVDPLASSSR	19	9.8e-06	31.7	3	2014.13
QE_150212_22	11810.1.1	LVQLGIYPAVDPLASSSR	18	6.3e-08	47.3	2	1886.04
QE_150212_22	9515.1.1	GVGSIEDVIAK	11	0.0042	30.5	2	1087.6
QE_150212_22	10831.1.1	FVQANYTLYDGDESFLAGPTER	22	5.8e-05	30.9	3	2494.16
QE_150212_22	12302.1.1	ALNIENIIAEIK	12	0.00059	39.8	2	1340.78
QE_150212_22	11608.1.1	AIEEEFGVTAAAPVAVAAADAADAGAAK	28	4.3e-10	55.2	3	2557.28
QE_150212_22	11621.1.1	AIEEEFGVTAAAPVAVAAADAADAGAAK	28	1.7e-15	65.1	2	2557.28
QE_150212_22	9263.1.1	DSFDVELTSAGDK	13	0.00021	32.9	2	1383.63
QE_150212_22	8228.1.1	DSFDVELTSAGDKK	14	5.2e-07	41.4	2	1511.72
QE_150212_22	6836.1.1	EGVATAEAEEIK	12	0.0049	35.7	2	1246.61
QE_150212_22	6217.1.1	EGVATAEAEEIKAK	14	6.4e-10	39.6	2	1445.75
QE_150212_22	6840.1.1	AKLEEAGASVTLK	13	0.0016	32.1	3	1316.74
QE_150212_22	6845.1.1	AKLEEAGASVTLK	13	5.4e-05	38	2	1316.74
QE_150212_22	7404.1.1	LEEAGASVTLK	11	0.011	34.4	2	1117.61
QE_150212_22	9846.1.1	PASVIILDATNGETK	15	1.3e-06	35.5	3	1528.82
QE_150212_22	9773.1.1	PASVIILDATNGETK	15	5.2e-05	32.7	2	1528.82
QE_150212_22	9813.1.1	VYPAEETIEQINYNGK	16	3.4e-06	37.8	2	1868.91
QE_150212_22	7260.1.1	YSLASATEESAR	12	2.2e-07	37.7	2	1284.6
QE_150212_22	7610.1.1	YANKNDLEIDNATTESIK	18	6.4e-08	39.7	3	2038.99
QE_150212_22	11624.1.1	VIVTIFGASGDLAK	14	7.7e-07	50.4	2	1390.79
QE_150212_22	8617.1.1	LIVEKPFGTDYATASK	16	4.7e-10	38.5	3	1739.92
QE_150212_22	11571.1.1	SEPNVNPESTTETFTSGAFFVDSDR	25	8.8e-14	56.2	2	2734.22
QE_150212_22	10551.1.1	QVGEEFNLAPNSLDYR	16	5e-05	34.6	2	1851.89
QE_150212_22	5728.1.1	TDATATGASPEPYEK	15	5.4e-05	31.5	2	1538.71
QE_150212_22	5535.1.1	TDATATGASPEPYEK	15	1.1e-05	37.1	2	1537.7
QE_150212_22	10325.1.1	AGSMGPQASFDLLEK	15	1.1e-05	38.4	2	1566.74	M4:16.00000,
QE_150212_22	3757.1.1	AMDSNDIEKER	11	0.00063	34.5	2	1323.59	M2:16.00000,
QE_150212_22	8092.1.1	INIMDTPGHADFGGEVER	18	3e-07	38.3	3	1973.91	M4:16.00000,
QE_150212_22	9189.1.1	INIMDTPGHADFGGEVER	18	1.4e-07	42.2	3	1957.91
QE_150212_22	5862.1.1	VGDQVTLSK	9	0.12	34	2	946.521
QE_150212_22	7456.1.1	VDPTDSPDKWTVSGR	15	1.9e-09	45.1	3	1659.8
QE_150212_22	11081.1.1	VQIDTPEEYQGSVIQSLSER	20	2e-12	58	2	2279.13
QE_150212_22	9992.1.1	ATTYSIMSIEER	12	2.3e-05	37.8	2	1400.67
QE_150212_22	8589.1.1	ATTYSIMSIEER	12	0.00021	32.9	2	1416.67	M7:16.00000,
QE_150212_22	11090.1.1	GTIFVNPGTEVYEGMIIGENSR	22	0.0084	30.1	3	2399.15	M15:16.00000,
QE_150212_22	11109.1.1	GTIFVNPGTEVYEGMIIGENSR	22	0.00017	38.6	2	2399.15	M15:16.00000,
QE_150212_22	9272.1.1	RNMTSLDFAEITTSTPEK	18	8.3e-08	46.3	3	2056.98	M3:16.00000,
QE_150212_22	10156.1.1	NMTSLDFAEITTSTPEK	17	0.00057	33.5	3	1900.88	M2:16.00000,
QE_150212_22	10136.1.1	NMTSLDFAEITTSTPEK	17	5.4e-08	48.3	2	1900.89	M2:16.00000,
QE_150212_22	8294.1.1	SANIALVHYTDGVK	14	1.6e-07	40.4	2	1487.78
QE_150212_22	6612.1.1	IVSGPEADIK	10	0.022	30.9	2	1028.56
QE_150212_22	5969.1.1	AAGASAQVLGSEGK	14	1.3e-07	41.3	2	1245.64
QE_150212_22	9112.1.1	AAGASAQVLGSEGKYVLVR	19	7e-07	40.9	3	1876.03
QE_150212_22	8445.1.1	ATVGVVGNEQHGLVNLGK	18	0.00081	37.8	2	1791.97
QE_150212_22	5433.1.1	LLTHQGESIENR	12	5.4e-06	38.2	2	1396.71
QE_150212_22	11061.1.1	EGNQLPDEFVVIER	14	5.7e-05	39.2	2	1644.82
QE_150212_22	6454.1.1	WHQDYGQVNNVPAR	14	3.4e-07	36.3	3	1683.8
QE_150212_22	10918.1.1	NPGDVFQDTVTVEDLK	16	0.00076	34.1	2	1776.87
QE_150212_22	11392.1.1	VDMVEDLIQEGSR	13	1.2e-06	40.8	2	1490.71
QE_150212_22	9962.1.1	DNVVATFQNSTDYVETK	17	1.1e-10	54.2	2	1930.91
QE_150212_22	11774.1.1	TISIWGTTLYPQVEDK	16	2.7e-06	39.5	2	1850.96
QE_150212_22	11899.1.1	LGGIPVLGSYDNLPELAK	18	1.2e-08	40.8	2	1856.02
QE_150212_22	8342.1.1	VETVVQGLHQAGTGFQK	17	0.00099	30.4	2	1798.94
QE_150212_22	7458.1.1	AVNPPNVMGATK	12	0.046	32.9	2	1198.63
QE_150212_22	5730.1.1	AVNPPNVMGATK	12	0.0034	37	2	1214.62	M8:16.00000,
QE_150212_22	10441.1.1	VAELIVTGFNQR	12	0.0027	37.5	2	1346.74
QE_150212_22	9492.1.1	QIAEGGPVTVTDFR	14	7.3e-07	46.1	2	1489.76
QE_150212_22	9637.1.1	YADQAYDFMR	10	3.4e-05	34.6	2	1279.54
QE_150212_22	10388.1.1	DAAANDAVVLFVGTKK	16	2e-05	30.8	3	1618.88
QE_150212_22	11422.1.1	DAAANDAVVLFVGTK	15	0.00076	33	3	1490.79
QE_150212_22	5819.1.1	KQAADAVAEEAVR	13	3.8e-06	51.4	2	1357.71
QE_150212_22	6741.1.1	QAADAVAEEAVR	12	0.00012	38.4	2	1229.61
QE_150212_22	8328.1.1	RMEEDGTFEVLPK	13	0.00068	32.8	3	1566.75	M2:16.00000,
QE_150212_22	5915.1.1	KEVALLNK	8	0.1	34.2	2	914.567
QE_150212_22	10169.1.1	FLGGIEDMPR	10	0.0026	34.7	2	1134.56
QE_150212_22	11949.1.1	LGIPVVAMVDTNSDPDDIDVIIPANDDAIR	30	0.00036	31.6	3	3179.58	M8:16.00000,
QE_150212_22	11367.1.1	AVGDALDLSHALAFTSPK	18	3.8e-10	52.8	2	1812.95
QE_150212_22	11358.1.1	AVGDALDLSHALAFTSPK	18	3.6e-08	43	3	1812.95
QE_150212_22	6424.1.1	VIGSGTSLDSAR	12	7.6e-05	44.1	2	1162.61
QE_150212_22	7046.1.1	VIGSGTSLDSAR	12	0.00034	34.8	2	1162.61
QE_150212_22	8273.1.1	PVNIPLNDAETQK	13	8e-05	30.3	2	1438.75
QE_150212_22	11522.1.1	ELQAIIDEAWK	11	0.0097	31.1	2	1315.69
QE_150212_22	5199.1.1	NPEFQEASK	9	0.0092	31.2	2	1049.49
QE_150212_22	9579.1.1	VYMNSPVLSIDYDNK	15	1.7e-05	32.3	2	1773.84	M3:16.00000,
QE_150212_22	10597.1.1	VYMNSPVLSIDYDNK	15	7.1e-07	38.1	2	1757.84
QE_150212_22	12281.1.1	LIFATGSTPILPPIEGVEIVK	21	0.009	31.7	3	2194.27
QE_150212_22	12280.1.1	LIFATGSTPILPPIEGVEIVK	21	1.9e-05	34.9	2	2194.28
QE_150212_22	9087.1.1	ATLENVQFVK	10	0.0066	30.9	2	1148.63
QE_150212_22	3055.1.1	LSDKSQHLDR	10	0.00096	31.7	3	1198.62
QE_150212_22	4743.1.1	NLEDHNIR	8	0.03	31	2	1010.5
QE_150212_22	3677.1.1	AIEGDGKVER	10	0.027	31.1	2	1073.56
QE_150212_22	8948.1.1	KDTSYIALASNAVR	14	6.3e-05	35.1	3	1508.81
QE_150212_22	8962.1.1	KDTSYIALASNAVR	14	4.9e-06	44.4	2	1508.81
QE_150212_22	10278.1.1	DTSYIALASNAVR	13	2.6e-06	38.7	2	1380.71
QE_150212_22	10766.1.1	FLEYQGEIGLDGQDIR	16	4.3e-08	49.1	2	1852.91
QE_150212_22	8184.1.1	IGYLPEER	8	0.01	32.3	2	976.509
QE_150212_22	10040.1.1	VAVVTTVPSVAEGLK	15	5.7e-06	38.7	2	1469.86
QE_150212_22	7399.1.1	NVNGVNFDYKDEASAK	16	2.2e-09	45.7	2	1770.83
QE_150212_22	10096.1.1	GYLTIDQEDSVLK	13	3.7e-06	37	2	1480.75
QE_150212_22	3681.1.1	STASLSQEQEKR	12	0.00019	33.7	2	1363.68
QE_150212_22	7256.1.1	DLHVEIEGK	9	0.0074	35.9	2	1039.54
QE_150212_22	8881.1.1	TGEIAAIMGPNGTGK	15	1.6e-06	39.9	2	1416.72
QE_150212_22	7167.1.1	TGEIAAIMGPNGTGK	15	9.4e-08	43.9	2	1432.71	M8:16.00000,
QE_150212_22	8731.1.1	STLSAAIMGNPNYEVTK	17	6.1e-05	32.2	2	1811.89	M8:16.00000,
QE_150212_22	9972.1.1	STLSAAIMGNPNYEVTK	17	1.8e-08	40.2	2	1795.89
QE_150212_22	5858.1.1	IMGNPNYEVTK	11	0.0002	30.1	2	1281.62	M2:16.00000,
QE_150212_22	4458.1.1	AAMNAGKEDDEKISVR	16	1.2e-05	31	4	1749.84	M3:16.00000,
QE_150212_22	7100.1.1	YLNEGFSGGEK	11	0.00056	32.8	2	1200.55
QE_150212_22	8316.1.1	VVLSGGPELAAR	12	0.0042	31	2	1168.67
QE_150212_22	8254.1.1	LAEELGYDYK	10	0.0001	34.4	2	1200.58
QE_150212_22	5223.1.1	GSYGSGGGSYGSGGGGGGHGSYGSGSSSGGYR	32	5.7e-14	49.7	3	2719.11
QE_150212_22	5240.1.1	IVEPNEAGETR	11	0.0011	39.8	2	1214.6
QE_150212_22	10951.1.1	FTYATYGEGELPEGLTISSK	20	4.8e-07	40.7	2	2163.05
QE_150212_22	9746.1.1	MIDIQGLEK	9	0.024	31.1	2	1046.56
QE_150212_22	10540.1.1	VNLGYLDLEQK	11	0.00079	30.7	2	1291.69
QE_150212_22	7088.1.1	IYTLSGGEAQR	11	0.027	31.2	2	1194.61
QE_150212_22	5582.1.1	SGGGGGGGLGSGGSIR	16	0.00023	38.4	2	1232.59
QE_150212_22	4658.1.1	FSSSSGYGGGSSR	13	5.8e-05	32.7	2	1236.53
QE_150212_22	7499.1.1	VQALEEANNDLENK	14	4e-07	43.8	2	1586.77
QE_150212_22	7945.1.1	QGVDADINGLR	11	0.0075	36.2	2	1157.59
QE_150212_22	4463.1.1	GGSGGSYGGGGSGGGYGGGSGSR	23	3.5e-08	34.8	2	1791.73
QE_150212_22	4290.1.1	GGSGGSYGGGGSGGGYGGGSGSR	23	1.2e-07	40.3	2	1791.73
QE_150212_22	5757.1.1	GGSGGSHGGGSGFGGESGGSYGGGEEASGSGGGYGGGSGK	40	1e-15	95.9	3	3223.28
QE_150212_22	7447.1.1	AEGFDATDEEIQK	13	1.3e-05	32.4	2	1452.65
QE_150212_22	6446.1.1	STEHMEELNDQQIVR	15	2.5e-07	36.1	3	1844.85	M5:16.00000,
QE_150212_22	7395.1.1	STEHMEELNDQQIVR	15	4.7e-06	33.3	3	1828.85
QE_150212_22	4535.1.1	EQLHDKNETATIAGR	15	1.1e-07	42.3	3	1682.85
QE_150212_22	11888.1.1	ADLGDFLGVEGEVMR	15	1.1e-07	45.3	2	1607.77
QE_150212_22	11585.1.1	EYGNAFTELNDPIDQLSR	18	0.0014	32.3	3	2081.97
QE_150212_22	11579.1.1	EYGNAFTELNDPIDQLSR	18	1.7e-08	48.5	2	2081.98
QE_150212_22	10375.1.1	RDVLPDPLYNSQLVTR	16	8.5e-09	47.7	3	1886.01
QE_150212_22	11743.1.1	DVLPDPLYNSQLVTR	15	1e-06	40.6	2	1729.91
QE_150212_22	11426.1.1	DVLPDPLYNSQLVTR	15	1.2e-06	38.8	3	1729.91
QE_150212_22	7602.1.1	VGGSNYQVPVEVRPER	16	0.00022	33.2	2	1785.92
QE_150212_22	7603.1.1	VGGSNYQVPVEVRPER	16	9.3e-08	38.8	3	1785.92
QE_150212_22	7993.1.1	LAKEILDAANNTGAAVK	17	1.5e-08	55.3	2	1698.94
QE_150212_22	7370.1.1	EILDAANNTGAAVK	14	4.2e-05	37.4	2	1386.72
QE_150212_22	11411.1.1	GEANLELTPELAFK	14	5.2e-05	35.9	2	1531.8
QE_150212_22	11841.1.1	PSAEGLGILVDYPEGLR	17	7.7e-10	50.9	2	1785.94
QE_150212_22	5922.1.1	VALDTANGAASTSAR	15	3.8e-08	46.9	2	1404.71
QE_150212_22	9670.1.1	ESGSAIGLAFDGDSDR	16	1.8e-06	38.6	2	1596.71
QE_150212_22	8794.1.1	LIAVDENGDIVDGDK	15	6.8e-09	48.9	2	1572.77
QE_150212_22	12284.1.1	VMAEAPTTEEVDYYVDTITDVVR	23	2.2e-10	48.6	3	2632.24	M2:16.00000,
QE_150212_22	10695.1.1	GLIFQTTDEEALR	13	0.00017	39.8	2	1492.76
QE_150212_22	10147.1.1	TGHVITVPLITDATGK	16	1.3e-07	40.2	3	1622.91
QE_150212_22	4473.1.1	QFEAAPHER	9	0.01	30.5	2	1084.52
QE_150212_22	11773.1.1	EALNITEQLFAGNIK	15	1.9e-05	37.6	2	1660.89
QE_150212_22	7087.1.1	EDVQNGAIYVNGGR	14	3.6e-05	39.2	2	1491.72
QE_150212_22	10479.1.1	IQDLDYVLSDADK	13	4e-05	40.8	2	1494.73
QE_150212_22	9181.1.1	LENELTVIR	9	0.33	32.7	2	1086.62
QE_150212_22	9851.1.1	SNISLTTLGGVR	12	0.00045	36	2	1217.68
QE_150212_22	8882.1.1	TSEGSIVYTGDFK	13	0.00036	31	2	1403.67
QE_150212_22	8960.1.1	FDQTASESYATDFAR	15	9e-09	48.8	2	1708.75
QE_150212_22	11824.1.1	DEITQTIADWEGR	13	4.2e-07	42.6	2	1533.72
QE_150212_22	8323.1.1	IQQIFDAADK	10	0.00079	34.8	2	1148.59
QE_150212_22	10729.1.1	DGDLVYIATAPSIAK	15	1.2e-05	36.3	2	1533.82
QE_150212_22	7607.1.1	VENMIYQAGGVVK	13	8.7e-06	34.2	2	1423.73	M4:16.00000,
QE_150212_22	8722.1.1	EMQAQLLDSMELER	14	0.028	33.2	2	1724.79	M2:16.00000,M10:16.00000,
QE_150212_22	7956.1.1	VPAPTGDVTAPLK	13	1.8e-06	40.9	2	1265.71
QE_150212_22	11656.1.1	TFDVAEVGIFTPK	13	1.1e-05	34.8	2	1423.75
QE_150212_22	11843.1.1	DFLATGDVGYIAASIK	16	2.4e-08	48.7	2	1640.85
QE_150212_22	8717.1.1	VGDTVTLATNPAAEPLHGYK	20	6.2e-05	31.7	3	2054.05
QE_150212_22	9806.1.1	VNLTDGESMDVSNPSEFPDPTK	22	1.1e-05	34.1	2	2379.06
QE_150212_22	9662.1.1	QQFEVPIQAAIGHK	14	3.6e-07	31.2	3	1565.84
QE_150212_22	7747.1.1	IAGVDIPNDK	10	0.025	32.6	2	1041.56
QE_150212_22	7813.1.1	KILAAAGISEDVR	13	0.00067	42	2	1342.77
QE_150212_22	8716.1.1	ILAAAGISEDVR	12	0.002	40.4	2	1214.67
QE_150212_22	8966.1.1	ILAAAGISEDVR	12	0.00098	36.4	2	1214.67
QE_150212_22	6095.1.1	VRDLTSDQEDAIR	13	4e-07	47	2	1517.76
QE_150212_22	5469.1.1	VRDLTSDQEDAIRR	14	1.5e-07	37.6	3	1673.86
QE_150212_22	6083.1.1	VRDLTSDQEDAIR	13	0.0016	35.7	3	1517.75
QE_150212_22	6933.1.1	DLTSDQEDAIR	11	0.027	35.5	2	1262.59
QE_150212_22	7316.1.1	DLTSDQEDAIR	11	0.022	34.3	2	1262.58
QE_150212_22	7124.1.1	DLTSDQEDAIR	11	0.0054	34.3	2	1262.59
QE_150212_22	5640.1.1	LTSDQEDAIR	10	0.0027	31.1	2	1147.56
QE_150212_22	8539.1.1	GENLEVTEAIR	11	0.013	35.8	2	1230.63
QE_150212_22	8697.1.1	YFQPEQELDAR	11	0.00065	35	2	1395.65
QE_150212_22	10767.1.1	AEDVSQDMYGSIDLVTDK	18	1.1e-11	55	2	1985.9
QE_150212_22	9460.1.1	AEDVSQDMYGSIDLVTDK	18	6.8e-08	42.1	2	2001.89	M8:16.00000,
QE_150212_22	9937.1.1	AEDVSQDMYGSIDLVTDKIER	21	1.2e-12	53.8	3	2400.12	M8:16.00000,
QE_150212_22	10927.1.1	NKVATGQLFTDALVEDSNVVQSK	23	5.7e-06	32.6	3	2463.27
QE_150212_22	11611.1.1	VATGQLFTDALVEDSNVVQSK	21	1.1e-08	44.8	3	2221.13
QE_150212_22	11600.1.1	VATGQLFTDALVEDSNVVQSK	21	3e-09	46.2	2	2221.14
QE_150212_22	9294.1.1	REDGEIGLLEVK	12	0.0011	31.5	3	1357.74
QE_150212_22	11379.1.1	AINAQEISALIK	12	0.00012	38.7	2	1270.74
QE_150212_22	9980.1.1	IMEVPVGESLIGR	13	0.0058	32.7	2	1415.76	M2:16.00000,
QE_150212_22	11014.1.1	IMEVPVGESLIGR	13	0.00029	40.6	2	1399.76
QE_150212_22	5147.1.1	TRPVEAPAPGVMQR	14	0.0047	30.6	3	1524.8	M12:16.00000,
QE_150212_22	6513.1.1	KSVSEPLQTGLK	12	3.6e-05	36.6	3	1286.73
QE_150212_22	6507.1.1	KSVSEPLQTGLK	12	3.9e-05	36.8	2	1286.73
QE_150212_22	7800.1.1	SVSEPLQTGLK	11	0.021	32.2	2	1158.64
QE_150212_22	10356.1.1	AIDALVPIGR	10	0.43	32	2	1024.61
QE_150212_22	7052.1.1	FGSDLDAATQAK	12	3.3e-07	40.2	2	1223.59
QE_150212_22	6322.1.1	KAPVLIQTSMGAAK	14	0.0018	30.8	2	1430.81	M10:16.00000,
QE_150212_22	10941.1.1	GISVEAEVGTIGGEEDGIIGK	21	5.4e-06	36.8	2	2030.03
QE_150212_22	7476.1.1	GELAPIEDAK	10	0.021	32.4	2	1042.54
QE_150212_22	4938.1.1	DYEANEAEYDKK	12	1.4e-07	39.4	2	1474.63
QE_150212_22	9692.1.1	EYIVQDGDIMEFR	13	6.8e-05	34.3	2	1630.74	M10:16.00000,
QE_150212_22	10365.1.1	ELVDIDVPSQELAEK	15	5.8e-07	41	2	1684.86
QE_150212_22	9805.1.1	MSTTGIEVESVESPAADLSK	20	7.3e-10	51.8	2	2050.99
QE_150212_22	9301.1.1	MSTTGIEVESVESPAADLSK	20	3.8e-10	47.3	2	2066.98	M1:16.00000,
QE_150212_22	9964.1.1	VVLEAAVFNGK	11	5.6e-05	33.6	2	1146.65
QE_150212_22	6482.1.1	DDGTAGELTVTQK	13	7e-06	34.9	2	1334.64
QE_150212_22	9591.1.1	AEVTHQEVVDAIQAAGVK	18	1.6e-07	39.6	3	1864.98
QE_150212_22	10722.1.1	SMAYSLTFQNPEDSLTDEEVAR	22	2e-10	53.6	3	2519.12	M2:16.00000,
QE_150212_22	3142.1.1	IDENKDYGK	9	0.0051	32.8	2	1081.52
QE_150212_22	10310.1.1	FVIEPLER	8	0.22	31.9	2	1002.56
QE_150212_22	10010.1.1	KDNAPVGTLAVDSIYTPVTK	20	1.1e-09	45.6	3	2090.13
QE_150212_22	10958.1.1	DNAPVGTLAVDSIYTPVTK	19	6.8e-08	44.2	2	1961.03
QE_150212_22	4777.1.1	VGSNDGFDK	9	0.00061	30.6	2	938.421
QE_150212_22	5067.1.1	STEVMKEADTESDDR	15	1.7e-05	34.6	2	1713.73
QE_150212_22	5044.1.1	STEVMKEADTESDDR	15	2.9e-05	31	3	1712.73
QE_150212_22	3783.1.1	STEVMKEADTESDDR	15	0.00011	31.1	3	1729.74	M5:16.00000,
QE_150212_22	9948.1.1	TIEELDLSVR	10	0.24	30.6	2	1174.63
QE_150212_22	6813.1.1	AGINTVHDLTEK	12	2.7e-05	38.3	2	1297.67
QE_150212_22	11477.1.1	LIDLGLGLK	9	0.45	31	2	941.603
QE_150212_22	10182.1.1	VQVVTFMPNEGPDDLYAK	18	2.8e-06	37.7	2	2038.98	M7:16.00000,
QE_150212_22	10214.1.1	VQVVTFMPNEGPDDLYAK	18	1.4e-06	34.2	3	2038.98	M7:16.00000,
QE_150212_22	11251.1.1	VQVVTFMPNEGPDDLYAK	18	0.00013	31.9	2	2022.98
QE_150212_22	11984.1.1	ALPEELNPVEEVASAAAAPVAQTAIPEGTVIGDGK	35	3.5e-09	40.9	3	3414.77
QE_150212_22	7433.1.1	IIVASDNVAKDDLR	14	3.8e-06	58.1	2	1528.83
QE_150212_22	10868.1.1	ILFETPQDALR	11	0.00069	39.4	2	1302.71
QE_150212_22	10694.1.1	TLVNTVLSMDKEDVATFEK	19	6.9e-06	32.8	3	2156.08	M9:16.00000,
QE_150212_22	6553.1.1	DKVNEEEVGGEALGR	15	0.00057	32.9	3	1601.78
QE_150212_22	7378.1.1	VNEEEVGGEALGR	13	8.4e-05	41.5	2	1358.65
QE_150212_22	7066.1.1	VNEEEVGGEALGR	13	0.00016	41.6	2	1358.65
QE_150212_22	9570.1.1	VVYPWTQR	8	0.01	30.8	2	1048.56
QE_150212_22	11134.1.1	FFDSFGDLSNPGAVMGNPK	19	2.2e-05	31.7	2	2015.92	M15:16.00000,
QE_150212_22	11630.1.1	FFDSFGDLSNPGAVMGNPK	19	5.8e-11	54.9	2	1999.92
QE_150212_22	11145.1.1	FFDSFGDLSNPGAVMGNPK	19	7.8e-06	33.2	3	2015.91	M15:16.00000,
QE_150212_22	4949.1.1	LSNPGAVMGNPK	12	0.00073	35.9	2	1200.6	M8:16.00000,
QE_150212_22	12401.1.1	LLGNVLVVVLAR	12	0.00072	35.1	2	1265.83
QE_150212_22	7136.1.1	VVAGVANALAHK	12	9.1e-06	35.4	2	1149.67
QE_150212_22	11457.1.1	MSTGDFFPLQVNYEEK	16	5.4e-05	32	2	1904.88
QE_150212_22	7991.1.1	IVNSDDVTSGVNVEVGK	17	9.2e-08	41.9	2	1731.88
QE_150212_22	9665.1.1	NVPALYSEIR	10	0.0014	37.1	2	1161.63
QE_150212_22	4708.1.1	TKEQHEADSVSLQDR	15	3.7e-05	33.5	3	1743.84
QE_150212_22	4769.1.1	TKEQHEADSVSLQDR	15	2.2e-05	40.3	2	1742.83
QE_150212_22	5366.1.1	EQHEADSVSLQDR	13	6.2e-06	38.5	2	1513.69
QE_150212_22	9005.1.1	VSDVAESTGEFTSEQFEK	18	0.00013	31.1	3	1989.9
QE_150212_22	9761.1.1	VSDVAESTGEFTSEQFEK	18	3.1e-07	39.1	2	1989.89
QE_150212_22	8989.1.1	VSDVAESTGEFTSEQFEK	18	6.6e-11	47.8	2	1990.89
QE_150212_22	9484.1.1	VSDVAESTGEFTSEQFEK	18	1.8e-08	43.4	2	1989.9
QE_150212_22	7856.1.1	SGLGSGFSTVQEK	13	1.2e-05	39.7	2	1296.64
QE_150212_22	3596.1.1	GAANGVVSHENTR	13	0.00018	30	2	1311.64
QE_150212_22	7894.1.1	EIEQNQIVLTSGK	13	0.0012	33.8	2	1458.78
QE_150212_22	10793.1.1	IQEISASTPLILETK	15	2.5e-08	48.9	2	1642.93
QE_150212_22	9847.1.1	NSDDFDVVIPSR	12	1e-05	37.1	2	1363.65
QE_150212_22	7128.1.1	LLEGNYPDTDR	11	0.00082	35.4	2	1292.61
QE_150212_22	5657.1.1	LLSSATQNGTVK	12	5.4e-06	42.7	2	1218.67
QE_150212_22	6699.1.1	VNEEIDTEQVTGK	13	2.2e-05	42.5	2	1461.71
QE_150212_22	7484.1.1	NAIQESFTDK	10	0.0027	31	2	1152.55
QE_150212_22	10420.1.1	QSHVDNTPVFSLDLTK	16	0.00017	30.1	3	1800.91
QE_150212_22	6047.1.1	SVYPESVSSSSSR	13	4.5e-05	38.6	2	1371.64
QE_150212_22	11785.1.1	YVNLPLEDYVSVINAPTADKPYGK	24	2.9e-08	37.9	3	2666.37
QE_150212_22	10840.1.1	SYTVEMLGNVVGSR	14	1.2e-06	43.9	2	1511.75
QE_150212_22	9524.1.1	SYTVEMLGNVVGSR	14	2e-07	39.1	2	1527.75	M6:16.00000,
QE_150212_22	7621.1.1	TIAINAGSSSLK	12	0.0066	30.9	2	1161.65
QE_150212_22	8252.1.1	SEQQILDIENHTQAVK	16	0.00024	30.3	3	1852.94
QE_150212_22	6328.1.1	AYDEITGVGHR	11	1e-05	37.4	2	1217.59
QE_150212_22	8917.1.1	ESGLLGVSANSSDMR	15	5.5e-06	37.8	2	1522.71
QE_150212_22	11502.1.1	DIEAAVAEGNHEASLAYEMYVDR	23	0.0003	31.1	3	2569.15	M19:16.00000,
QE_150212_22	11610.1.1	VLVIPTDEELVIAR	14	1.1e-05	49.7	2	1566.91
QE_150212_22	8267.1.1	IEEAALTGESVPVEK	15	1.6e-05	40.9	2	1571.81
QE_150212_22	9266.1.1	VAELPFDSDR	10	0.014	33.1	2	1148.56
QE_150212_22	12034.1.1	ELVPGDIVALEAGDVVPADLR	21	5.8e-12	58.1	2	2148.16
QE_150212_22	8491.1.1	VNMAFQNSNVTYGR	14	2.2e-08	43.7	2	1600.76
QE_150212_22	7047.1.1	VNMAFQNSNVTYGR	14	5.5e-09	44.1	2	1616.75	M3:16.00000,
QE_150212_22	8330.1.1	VVAMTGDGVNDAPALK	16	0.00019	35.7	2	1557.79
QE_150212_22	8774.1.1	TADIGIGMGITGTEVSK	17	2.7e-05	41.3	2	1665.84	M8:16.00000,
QE_150212_22	8689.1.1	ITTPIYYPSGK	11	0.016	30	2	1239.66
QE_150212_22	10800.1.1	AEEAGITPQAYVDGMAVGVK	20	7.4e-10	42.8	2	2005.99
QE_150212_22	9510.1.1	AEEAGITPQAYVDGMAVGVK	20	4.3e-09	42.5	2	2021.99	M15:16.00000,
QE_150212_22	11425.1.1	NFIEPGLEDLAVSR	14	5e-06	49.3	2	1559.81
QE_150212_22	10344.1.1	NLPVGSDGTFTPEDYVGR	18	7.9e-14	63.3	2	1923.91
QE_150212_22	9467.1.1	EWNPDEVELK	10	0.0012	34.9	2	1258.59
QE_150212_22	5912.1.1	EVDALGGEMAK	11	0.0023	30.7	2	1135.53	M9:16.00000,
QE_150212_22	7269.1.1	TVENQENLTLR	11	0.00035	34.4	2	1316.68
QE_150212_22	9982.1.1	QTMIDEILVEDGK	13	0.012	30.9	2	1506.73	M3:16.00000,
QE_150212_22	10499.1.1	NTEEVYVQGLSTSLPEDVQR	20	7.7e-06	41.1	3	2264.1
QE_150212_22	6275.1.1	STSLPEDVQR	10	0.055	31.6	2	1131.56
QE_150212_22	10477.1.1	NTEEVYVQGLSTSLPEDVQR	20	8.4e-14	61.3	2	2264.1
QE_150212_22	6371.1.1	GIAASDGVAVAK	12	0.0018	36.2	2	1058.59
QE_150212_22	10596.1.1	LDAALQASQDELSVIR	16	1.3e-07	51.3	2	1728.91
QE_150212_22	10599.1.1	LDAALQASQDELSVIR	16	8.5e-07	42.4	3	1728.91
QE_150212_22	8695.1.1	DVEGVNNNGAEAVGLYR	17	6.1e-12	55.3	2	1776.85
QE_150212_22	8709.1.1	DVEGVNNNGAEAVGLYR	17	3.8e-06	35	3	1776.86
QE_150212_22	6516.1.1	AVLEGMNGKPVVVR	14	0.0082	33.9	2	1484.83	M6:16.00000,
QE_150212_22	7946.1.1	AVLEGMNGKPVVVR	14	0.00018	31.2	3	1468.83
QE_150212_22	11138.1.1	MNEQVSYLYQPYNPSILR	18	3.1e-08	45.1	2	2232.09	M1:16.00000,
QE_150212_22	7492.1.1	AEIAQVAAVSSR	12	0.0008	36.2	2	1201.65
QE_150212_22	11590.1.1	VLILEDVIEHQVR	13	6.7e-06	40.8	2	1562.89
QE_150212_22	11588.1.1	VLILEDVIEHQVR	13	4.1e-06	42.6	3	1562.89
QE_150212_22	9286.1.1	ILDEISKESNIPISYK	16	3.3e-06	37.4	2	1848.99
QE_150212_22	9287.1.1	ILDEISKESNIPISYK	16	0.0029	31.5	3	1848.99
QE_150212_22	8915.1.1	EFYGTMTDIQEK	12	6e-05	32.6	2	1461.66
QE_150212_22	6249.1.1	AAIVTDTGGVDDK	13	1.3e-06	40.7	2	1261.63
QE_150212_22	10890.1.1	NVASVTFADNESGYLAGVAAAK	22	3.2e-05	35.6	3	2155.06
QE_150212_22	10858.1.1	NVASVTFADNESGYLAGVAAAK	22	5.4e-14	54.9	2	2155.07
QE_150212_22	7115.1.1	AGVASVDPSIK	11	0.0052	32.2	2	1043.57
QE_150212_22	8554.1.1	VQVDYAGSFGDAAK	14	3.8e-09	47.1	2	1427.68
QE_150212_22	11280.1.1	GEFPGGQVIVYSLK	14	3.4e-06	37.5	2	1493.8
QE_150212_22	9223.1.1	GVDLAVTNLSEEGK	14	6e-07	40.5	2	1431.73
QE_150212_22	11056.1.1	FGVIVASGIGGIK	13	0.00044	36.1	2	1217.72
QE_150212_22	6651.1.1	ALPNMASGNVAMR	13	1.8e-07	41.6	2	1347.65	M5:16.00000,
QE_150212_22	5431.1.1	TALSTTEDPTR	11	6.5e-05	35.8	2	1191.59
QE_150212_22	6526.1.1	ASIPFDKDR	9	0.43	32	2	1048.54
QE_150212_22	11313.1.1	NGFVMGEGSGMLVLESLEHAEK	22	4.9e-09	39.5	3	2366.1	M5:16.00000,M11:16.00000,
QE_150212_22	9859.1.1	LALEEAEISPEQVAYVNAHGTSTPANEK	28	1.4e-08	46.8	3	2968.46
QE_150212_22	9946.1.1	GESGAIVAVLGK	12	0.0044	31.5	2	1100.63
QE_150212_22	7892.1.1	IQDAGISITDNEGNPSAR	18	8.4e-10	60.2	2	1857.9
QE_150212_22	9776.1.1	VLSNEEEPELSDEDLIGSTSAK	22	8.6e-11	50	3	2362.11
QE_150212_22	9755.1.1	VLSNEEEPELSDEDLIGSTSAK	22	2.6e-12	56.9	2	2362.11
QE_150212_22	11323.1.1	EIGVVPLLTNEEEK	14	0.00068	31.2	2	1569.84
QE_150212_22	10519.1.1	ELALAVEAGDIEAK	14	0.00038	36.2	2	1428.76
QE_150212_22	11381.1.1	NLLQELGQDPTPEQIAER	18	3.5e-11	58.6	2	2051.04
QE_150212_22	11380.1.1	NLLQELGQDPTPEQIAER	18	0.00016	34.6	3	2051.04
QE_150212_22	11978.1.1	EQLDEILDTLTDR	13	0.00088	39.2	2	1560.77
QE_150212_22	4654.1.1	LKEAGDTSDLR	11	0.0053	31.5	2	1204.61
QE_150212_22	5686.1.1	VTELGHIQR	9	0.0076	38.4	2	1052.58
QE_150212_22	12309.1.1	MVENPILGTAEEGALFSLTAEGK	23	1.4e-11	46.2	3	2377.2
QE_150212_22	11783.1.1	DLPLEDVEIETPITK	15	2.8e-05	38.5	2	1711.9
QE_150212_22	11602.1.1	DLPLEDVEIETPITK	15	0.0021	34.3	3	1711.9
QE_150212_22	11622.1.1	LAIVPILR	8	0.3	33	2	894.614
QE_150212_22	12152.1.1	QIFVVDPMLATGGSAILAVDSLK	23	6.8e-10	48.7	3	2361.28	M8:16.00000,
QE_150212_22	6283.1.1	LPEDIDQR	8	0.35	31.3	2	985.494
QE_150212_22	11983.1.1	AGIGMVDGLLSLVPAAK	17	7.2e-05	39.1	2	1627.91	M5:16.00000,
QE_150212_22	11368.1.1	ALQEAHPDVEIFTAALDER	19	2.6e-08	49.6	3	2125.05
QE_150212_22	6468.1.1	LPEDIDQR	8	0.37	32.5	2	985.496
QE_150212_22	11593.1.1	DLPLEDVEIETPITK	15	3.5e-06	42.5	2	1711.91
QE_150212_22	12380.1.1	AGIGMVDGLLSLVPAAK	17	0.00037	35.1	2	1611.91
QE_150212_22	12161.1.1	QIFVVDPMLATGGSAILAVDSLK	23	3.6e-09	49.3	2	2361.28	M8:16.00000,
QE_150212_22	4415.1.1	SGAVNTAGNSVEEK	14	1.9e-05	36.1	2	1362.65
QE_150212_22	9550.1.1	GAQLAVDEINAAGGIDGK	18	1.1e-11	57.2	2	1698.87
QE_150212_22	8644.1.1	SETAEAASVTTNLVTQSK	18	1.3e-11	43.7	2	1836.92
QE_150212_22	8842.1.1	VSAVVGPATSGATAAAVANATK	22	3.1e-07	38.7	2	1915.03
QE_150212_22	9747.1.1	AGVPLISPSATQDGLTK	17	4.3e-06	35.5	2	1654.9
QE_150212_22	6787.1.1	IISNYVSEK	9	0.042	30.7	2	1052.56
QE_150212_22	11510.1.1	EISATELTQATLENIK	16	1.8e-06	37	2	1760.93
QE_150212_22	11940.1.1	AIDEAGIDADNVLSGIPLAVK	21	1.6e-05	40.8	2	2081.12
QE_150212_22	11943.1.1	AIDEAGIDADNVLSGIPLAVK	21	3.4e-05	33.6	3	2081.11
QE_150212_22	6225.1.1	VPGGSSSGSAAAVASGQVR	19	6e-12	73.4	2	1644.83
QE_150212_22	7738.1.1	LSLGSDTGGSIR	12	0.02	30.4	2	1162.6
QE_150212_22	11211.1.1	ENALLLNAIASEDAK	15	2.3e-07	46.3	2	1571.83
QE_150212_22	9238.1.1	AEDATNLDEIYVNSR	15	2.5e-09	49.2	2	1709.8
QE_150212_22	8022.1.1	VDKIVLNMGVGEAVSNAK	18	2e-06	39.6	3	1859.99	M8:16.00000,
QE_150212_22	9950.1.1	IVLNMGVGEAVSNAK	15	8.2e-09	53.2	2	1501.8
QE_150212_22	10023.1.1	AAEELALISGQKPLITK	17	2e-08	43.1	2	1782.04
QE_150212_22	11963.1.1	EQLIFPEINFDDVDK	15	4.7e-05	35.9	2	1821.89
QE_150212_22	10820.1.1	GLDIVIVTTANTDEESR	17	1.8e-08	53.4	2	1832.93
QE_150212_22	11857.1.1	ALLTGLGMPFAK	12	8.9e-06	39.6	2	1218.69
QE_150212_22	5675.1.1	KGEMIDMQSTGNGQTR	16	0.00018	31.3	3	1769.82	M4:16.00000,
QE_150212_22	9730.1.1	EYADYLHEDLAIR	13	2.2e-06	35.7	2	1607.77
QE_150212_22	9990.1.1	ELADAAVSTIEIER	14	1.8e-05	48.4	2	1516.79
QE_150212_22	8628.1.1	QPDLDAHLVGEGIAR	15	0.011	30.2	3	1590.82
QE_150212_22	8642.1.1	QPDLDAHLVGEGIAR	15	2.4e-08	47.4	2	1590.82
QE_150212_22	7900.1.1	AEGYSEGTVPLHTLR	15	8.5e-09	44.9	2	1629.82
QE_150212_22	7888.1.1	AEGYSEGTVPLHTLR	15	3.6e-07	37.9	3	1629.82
QE_150212_22	10417.1.1	ADIDYAWEEADTTYGK	16	2.7e-09	42.4	2	1847.8
QE_150212_22	10220.1.1	ADIDYAWEEADTTYGK	16	3.8e-10	42.6	2	1847.79
QE_150212_22	10686.1.1	ADIDYAWEEADTTYGK	16	7.7e-08	35	2	1847.8
QE_150212_22	7703.1.1	NNPVLVGDAGVGK	13	4e-06	34	2	1239.67
QE_150212_22	8508.1.1	VQITDEAVETAVK	13	0.00098	34.4	2	1402.75
QE_150212_22	4906.1.1	ADDSDLSPADK	11	0.00064	35.9	2	1133.49
QE_150212_22	11941.1.1	DLVTESDILTTLSR	14	4.9e-07	50.4	2	1562.83
QE_150212_22	8940.1.1	LNGAPPGYVGYEEGGELTEK	20	5e-07	39.5	2	2079.99
QE_150212_22	7182.1.1	LLANQGYDPEMGAR	14	0.0023	30.5	2	1550.73	M11:16.00000,
QE_150212_22	10553.1.1	ISIVEDVEGVTR	12	0.00059	39.1	2	1316.7
QE_150212_22	11263.1.1	SFSMIDTGGIDDVDAPFMEQIK	22	3.4e-05	33.9	3	2448.1	M4:16.00000,M18:16.00000,
QE_150212_22	7943.1.1	EGITDADEYVAR	12	0.00057	35.1	2	1338.62
QE_150212_22	11919.1.1	SSLINAILGEDR	12	0.026	31.5	2	1287.69
QE_150212_22	9545.1.1	DAIDTHFTDTDGQEFTMIDTAGMR	24	2.4e-10	45.3	3	2720.15	M17:16.00000,M23:16.00000,
QE_150212_22	11645.1.1	SDVVLMVINAEEGIR	15	7.5e-07	44.6	2	1660.86	M6:16.00000,
QE_150212_22	10807.1.1	IAPFNYPVNLSASK	14	2.6e-05	33.8	2	1520.82
QE_150212_22	11753.1.1	EVNYINFTGSTPIGER	16	3.3e-05	32	2	1780.89	E1:-18.01056,
QE_150212_22	11550.1.1	EVNYINFTGSTPIGER	16	0.0052	31.7	3	1780.89	E1:-18.01056,
QE_150212_22	9590.1.1	DKLEVVEVQGPILSK	15	2.5e-05	35.4	3	1653.94
QE_150212_22	8217.1.1	VGDGMQDNLSGVENPVSVK	19	7.6e-12	47.7	2	1960.93	M5:16.00000,
QE_150212_22	11587.1.1	VLQIPDATYEVVHSLAK	17	0.00039	38.7	3	1883.02
QE_150212_22	7756.1.1	LTELAVEAR	9	0.32	32.3	2	1001.56
QE_150212_22	8634.1.1	APDYDDWTSESENGYK	16	8.5e-10	45.3	2	1876.75
QE_150212_22	4755.1.1	RQVEITGDEDR	11	0.0013	35	3	1317.64
QE_150212_22	8942.1.1	HIGEVQTSVWPQEVR	15	7.6e-06	40.3	3	1764.9
QE_150212_22	10754.1.1	GELQLVGATTLNEYR	15	0.0002	39.6	2	1663.87
QE_150212_22	9595.1.1	AIDLLDEAGSK	11	0.0016	35.8	2	1131.59
QE_150212_22	9639.1.1	LVGAPPGYVGYDEAGQLTEK	20	3.7e-07	49	2	2064.03
QE_150212_22	11907.1.1	ANLFTGWADVDLSEK	15	7.2e-07	42.8	2	1665.81
QE_150212_22	11102.1.1	EAGIEFDQAYTSVLK	15	2.1e-05	34.7	2	1670.83
QE_150212_22	11300.1.1	EAGIEFDQAYTSVLK	15	4.1e-06	33.2	2	1670.83
QE_150212_22	10465.1.1	YASLDDSVIPDAENLK	16	9.1e-08	49.2	2	1749.85
QE_150212_22	4486.1.1	IAPALKDGK	9	0.12	31.5	2	912.551
QE_150212_22	10177.1.1	LNVVSEYYLGK	11	0.0044	31.5	2	1284.68
QE_150212_22	5482.1.1	DVIGQAQTGTGK	12	0.0071	30.1	2	1174.61
QE_150212_22	11027.1.1	TEEATIQALVIAPTR	15	1.6e-09	49	2	1612.89
QE_150212_22	10627.1.1	NGNLDVLVATDVAAR	15	8.8e-07	44.7	2	1527.81
QE_150212_22	11799.1.1	MIAGLEDITEGTASIDGVVVNDVAPK	26	7.2e-11	50.5	3	2630.32	M1:16.00000,
QE_150212_22	10398.1.1	VQEAAEILGLK	11	0.051	31.7	2	1170.67
QE_150212_22	4570.1.1	NPAGTGTIGR	10	0.00083	30.6	2	943.496
QE_150212_22	7308.1.1	VEQIGTPQEVYKNPVNK	17	4.7e-06	36.1	3	1944.03
QE_150212_22	7532.1.1	VEQIGTPQEVYK	12	0.00079	32.7	2	1390.72
QE_150212_22	9968.1.1	LVGSEIVSDGFR	12	0.0015	35.3	2	1278.66
QE_150212_22	11569.1.1	ELDLVATLDGNEAYR	15	2.4e-06	41.9	2	1678.83
QE_150212_22	11642.1.1	DADFVIIAVPTNYDSK	16	4.1e-08	44	2	1767.88
QE_150212_22	8949.1.1	STIPVGYTESLR	12	0.017	31.6	2	1322.69
QE_150212_22	11953.1.1	ILFSPEFLR	9	0.22	31.2	2	1121.63
QE_150212_22	5402.1.1	DTEQVVQAER	10	0.029	33.5	2	1174.57
QE_150212_22	11501.1.1	VSYFNELDTYAEIK	14	4.2e-07	36	2	1691.82
QE_150212_22	5420.1.1	SSSQVIVANR	10	0.0088	31.2	2	1060.58
QE_150212_22	8616.1.1	SGTTTEPAIAFR	12	3.8e-05	35.1	2	1250.64
QE_150212_22	11655.1.1	VEADANGWETFVVPDDIGGR	20	6.5e-09	53.9	2	2147.01
QE_150212_22	12501.1.1	FSVLTAVGLLPIAASGADIK	20	5.7e-07	40.8	2	1943.12
QE_150212_22	8501.1.1	DYTSDKISENEAYQYAAVR	19	2.3e-06	32.5	3	2223.02
QE_150212_22	8126.1.1	ISENEAYQYAAVR	13	4e-08	46.6	2	1513.73
QE_150212_22	7155.1.1	AFKDNAVELEER	12	0.00042	41.8	2	1420.71
QE_150212_22	7848.1.1	VLLKPAVEGSGVAAGGAVR	19	0.00043	33.1	3	1751.02
QE_150212_22	7869.1.1	VLLKPAVEGSGVAAGGAVR	19	9.8e-10	57	2	1751.02
QE_150212_22	5074.1.1	VEGSGVAAGGAVR	13	0.0016	35.2	2	1129.6
QE_150212_22	10674.1.1	AVVELAGVADITSK	14	2.3e-05	37.1	2	1372.77
QE_150212_22	10495.1.1	AVVELAGVADITSK	14	0.00081	34.2	3	1372.77
QE_150212_22	9373.1.1	SLGSNTPINIVR	12	4.6e-05	39.9	2	1270.71
QE_150212_22	9179.1.1	SLGSNTPINIVR	12	0.00015	39.9	2	1270.71
QE_150212_22	6448.1.1	RAEEIAALR	9	0.035	31.7	2	1028.59
QE_150212_22	11296.1.1	SDKYTYFDLNNIEDSALR	18	2.4e-05	32.4	3	2164.02
QE_150212_22	9469.1.1	SLVAQSIVYAR	11	0.0028	36	2	1206.68
QE_150212_22	12350.1.1	LPIELLDLVR	10	0.065	33	2	1180.73
QE_150212_22	9944.1.1	IMSVLLNNAVEGSADSYK	18	2.1e-13	58.8	2	1926.95	M2:16.00000,
QE_150212_22	10968.1.1	IMSVLLNNAVEGSADSYK	18	1.2e-11	50.5	2	1910.96
QE_150212_22	11637.1.1	MTMTPSGDLFALGFSTK	17	1.8e-11	44.4	2	1835.86	M1:16.00000,M3:16.00000,
QE_150212_22	8649.1.1	ADLAVAGISATDER	14	0.00027	40.5	2	1388.7
QE_150212_22	8243.1.1	YKDLTSLESANIAAQK	16	1.1e-05	37.2	3	1751.92
QE_150212_22	9151.1.1	DLTSLESANIAAQK	14	1.8e-06	43.1	2	1460.76
QE_150212_22	9161.1.1	AQLTSLTNMGEAVNELQAGK	20	2.3e-07	41.7	2	2091.04	M9:16.00000,
QE_150212_22	11279.1.1	AQLTSLTNMGEAVNELQAGK	20	5.2e-06	40.1	3	2075.04
QE_150212_22	11270.1.1	AQLTSLTNMGEAVNELQAGK	20	2.7e-09	48.4	2	2075.05
QE_150212_22	8165.1.1	VDAVHMDEPVALSYAAK	17	1.5e-05	31.5	3	1831.89	M6:16.00000,
QE_150212_22	9297.1.1	VDAVHMDEPVALSYAAK	17	7.5e-06	37.1	3	1815.9
QE_150212_22	5198.1.1	MKDGDANAVALR	12	3.7e-06	47	2	1276.63	M1:16.00000,
QE_150212_22	9516.1.1	KEELYNLPVNDEVEAVK	17	1.9e-05	45.9	3	1989.02
QE_150212_22	9206.1.1	VAENSEQYGQALDEIEK	17	0.00022	36.4	2	1922.91
QE_150212_22	7624.1.1	DIEDEQISVSER	12	1.2e-05	41.3	2	1419.65
QE_150212_22	5951.1.1	LTQIEKDDINAR	12	0.00072	35	3	1415.75
QE_150212_22	5960.1.1	LTQIEKDDINAR	12	6.1e-05	43.1	2	1415.75
QE_150212_22	8259.1.1	ISQALEVAEPGVTNR	15	5.1e-05	38.6	2	1583.84
QE_150212_22	6537.1.1	HQRPTNELPQGGIIEK	16	0.0073	33.3	3	1816.96
QE_150212_22	8084.1.1	PTNELPQGGIIEK	13	0.0043	30.3	2	1395.75
QE_150212_22	7957.1.1	EAAIHVSNVQVLDK	14	1.9e-06	46.4	2	1522.82
QE_150212_22	6007.1.1	KIEEEGQGISDEVK	14	5.9e-10	53.3	2	1560.78
QE_150212_22	7060.1.1	EEAGADDLETEQDQTENQDLK	21	7.6e-10	51.8	2	2378.01
QE_150212_22	7037.1.1	EEAGADDLETEQDQTENQDLK	21	0.0006	31.3	3	2379.03
QE_150212_22	8823.1.1	SINLQIDTNEPGR	13	0.00018	43.1	2	1456.74
QE_150212_22	6543.1.1	MDGVTSYSEGDEPNR	15	1.6e-06	37.6	2	1656.68
QE_150212_22	5759.1.1	MDGVTSYSEGDEPNR	15	6.4e-07	43.5	2	1672.67	M1:16.00000,
QE_150212_22	3997.1.1	KVENANLTGGNR	12	0.0006	36.1	2	1272.66
QE_150212_22	4703.1.1	VENANLTGGNR	11	0.0018	38.6	2	1144.57
QE_150212_22	10078.1.1	VNDTSLTPTLGPELAR	16	4.2e-07	43.4	2	1683.89
QE_150212_22	7077.1.1	DGVISSDSAQLGK	13	0.00018	35.5	2	1276.64
QE_150212_22	9122.1.1	ILVADEGINGTVSGDYETTQK	21	1e-06	42.2	2	2210.09
QE_150212_22	6452.1.1	IDEESEQAFK	10	0.0021	35.8	2	1195.55
QE_150212_22	9058.1.1	EALLDKDTVVLDTR	14	0.0023	30	3	1587.86
QE_150212_22	9143.1.1	DPEVQGELWDGK	12	4e-05	34.2	2	1372.64
QE_150212_22	4760.1.1	ILTSEENEDK	10	0.00089	34.7	2	1177.55
QE_150212_22	8001.1.1	NELTQAEVIER	11	0.003	36.5	2	1301.67
QE_150212_22	11314.1.1	LGISYDDLELYGK	13	2.7e-06	38.5	2	1485.74
QE_150212_22	10797.1.1	LILVTAINPTPAGEGK	16	1e-05	36.6	2	1593.92
QE_150212_22	10607.1.1	STLTIGLSDALNK	13	0.0016	31.2	2	1332.74
QE_150212_22	7762.1.1	DALTEENVEAVR	12	0.00058	35.6	2	1345.66
QE_150212_22	7412.1.1	LYDNDLSVQEK	11	0.002	32.3	2	1323.64
QE_150212_22	10274.1.1	SVIEDEPLMEFGTR	14	1.7e-06	39.2	2	1638.77	M9:16.00000,
QE_150212_22	5806.1.1	AAVIGGANGTSNVR	14	5e-05	34.6	2	1286.68
QE_150212_22	9268.1.1	IGVPAAIQVAR	11	0.038	35.5	2	1094.67
QE_150212_22	11067.1.1	IYASNDLDENTILNLK	16	0.00022	34.3	2	1835.94
QE_150212_22	8090.1.1	IVAIEDETGQMR	12	0.00091	33	2	1361.67
QE_150212_22	4850.1.1	AENQAVETEEAPK	13	0.0019	30.9	2	1416.67
QE_150212_22	3781.1.1	VAVKPESQPSDKPAEESK	18	1.2e-06	35.3	4	1925.98
QE_150212_22	5116.1.1	VEQAGEPVAPR	11	0.0024	36.8	2	1152.6
QE_150212_22	6922.1.1	LGADLNAANTPTPSK	15	1.4e-05	46	2	1469.76
QE_150212_22	6000.1.1	AVEADLAGGGTAK	13	0.0015	35.3	2	1159.6
QE_150212_22	6151.1.1	SSDPGALNGVDADK	14	5.9e-07	44.5	2	1345.62
QE_150212_22	7398.1.1	SSDPGALNGVDADKLSASAK	20	1.4e-13	64.9	2	1902.94
QE_150212_22	7384.1.1	SSDPGALNGVDADKLSASAK	20	2.2e-10	50.5	3	1902.94
QE_150212_22	9929.1.1	ADGYVTSTKPLSYNGNIIEGIK	22	6.3e-06	31.7	3	2340.21
QE_150212_22	9162.1.1	VVLLEENYR	9	0.0085	33	2	1134.61
QE_150212_22	10469.1.1	ADDELDEAVFVAR	13	1.9e-05	38.1	2	1449.68
QE_150212_22	9360.1.1	NFDDTTDVTEEETGLDKLSR	20	6.3e-08	34.3	3	2285.04
QE_150212_22	8489.1.1	NFDDTTDVTEEETGLDK	17	4.3e-09	46.6	2	1928.83
QE_150212_22	6489.1.1	TTEDPDELEEER	12	6e-06	44.4	2	1462.62
QE_150212_22	8720.1.1	LLASVAPIEK	10	0.11	30.9	2	1040.64
QE_150212_22	11413.1.1	AYDADLWNAIAK	12	5.4e-05	33.4	2	1350.67
QE_150212_22	9669.1.1	QQNNIELIASENVVSK	16	1.9e-06	40.1	2	1785.94
QE_150212_22	7024.1.1	AVMAAQGSILTNK	13	1.5e-05	41.6	2	1319.7	M3:16.00000,
QE_150212_22	10817.1.1	AMADVFLQDPDFR	13	2.7e-07	41.1	2	1540.71	M2:16.00000,
QE_150212_22	10952.1.1	NSIPYETLSPFK	12	6e-05	37.5	2	1395.71
QE_150212_22	6373.1.1	IGAAAITAR	9	0.21	30.7	2	843.506
QE_150212_22	8155.1.1	NSENEAVLEEVR	12	0.00036	40.2	2	1388.66
QE_150212_22	9582.1.1	ELQSIIDEAWKNPEFQEASK	20	1.2e-05	34.1	3	2362.16
QE_150212_22	10982.1.1	IVGGQPLQGAEVLSTDLR	18	1.2e-06	43.5	2	1853.01
QE_150212_22	11008.1.1	IVGGQPLQGAEVLSTDLR	18	1.2e-06	40.2	3	1853.01
QE_150212_22	9581.1.1	IAVLTSGGDAPGMNAAIR	18	3.3e-08	48.6	2	1713.9
QE_150212_22	8475.1.1	IAVLTSGGDAPGMNAAIR	18	0.0015	31	2	1729.9	M13:16.00000,
QE_150212_22	10813.1.1	YPEFAQLEGQLK	12	3.2e-05	36.1	2	1422.73
QE_150212_22	12391.1.1	DIDLVSVFEGIGK	13	5.7e-05	37.4	2	1391.74
QE_150212_22	11382.1.1	TVAENLADFADLTPGQK	17	1.2e-06	38.1	3	1789.9
QE_150212_22	11376.1.1	TVAENLADFADLTPGQK	17	1.1e-07	41.1	2	1789.9
QE_150212_22	8931.1.1	VIMPLENPK	9	0.35	31.2	2	1040.58
QE_150212_22	6620.1.1	TGDIVTVDQDTK	12	9.1e-05	33.5	2	1291.63
QE_150212_22	7551.1.1	EISMAVSEEELEK	13	0.00078	35.8	2	1509.7	M4:16.00000,
QE_150212_22	7018.1.1	EISMAVSEEELEKR	14	8.6e-06	38.2	3	1665.81	M4:16.00000,
QE_150212_22	9201.1.1	EISMAVSEEELEK	13	0.00016	39.1	2	1493.71
QE_150212_22	9967.1.1	GAVTDFWNMDK	11	0.0002	30.9	2	1299.57	M9:16.00000,
QE_150212_22	8828.1.1	AGVDMTEGQIVQWNK	15	1.4e-05	31.8	2	1691.81	M5:16.00000,
QE_150212_22	11855.1.1	GDGETVPVTEVIGYLGEER	19	1.4e-08	49	2	2019.99
QE_150212_22	10876.1.1	GIVIENPNFTVDMEK	15	1.8e-07	36.5	2	1705.85
QE_150212_22	9897.1.1	GIVIENPNFTVDMEK	15	0.0011	32.3	2	1721.84	M13:16.00000,
QE_150212_22	8621.1.1	LQEIIEENGQLR	12	0.005	38.7	2	1441.76
QE_150212_22	7966.1.1	AIASDAAQGFVK	12	0.00065	33.3	2	1177.62
QE_150212_22	10848.1.1	EDGFDTYIVAEATK	14	2.1e-07	39.1	2	1558.73
QE_150212_22	8110.1.1	QSISNTAEYGDYVSGPR	17	6.7e-06	33.5	3	1843.84
QE_150212_22	9540.1.1	QSISNTAEYGDYVSGPR	17	1e-09	48.4	2	1826.82	Q1:-17.02655,
QE_150212_22	8085.1.1	QSISNTAEYGDYVSGPR	17	1.5e-12	48.5	2	1843.85
QE_150212_22	7224.1.1	AVLADIQNGK	10	0.013	31.3	2	1028.57
QE_150212_22	5701.1.1	ISKYDQLTGK	10	0.00011	36.3	2	1152.63
QE_150212_22	9986.1.1	WTASSSSAVPTTTTLAGLK	19	0.00024	35.1	2	1878.98
QE_150212_22	7408.1.1	NGTASQTFLTENQSK	15	1.5e-06	38.9	2	1625.78
QE_150212_22	10406.1.1	TPISGTPIGETAFAVK	16	1.2e-08	39.9	2	1588.86
QE_150212_22	10677.1.1	TEFLYMDSQDFPTEEDQYEAYK	22	8e-09	40	3	2765.15	M6:16.00000,
QE_150212_22	10497.1.1	LSDYIPSGNVIYVSPR	16	6.4e-08	46.5	2	1779.93
QE_150212_22	10525.1.1	LSDYIPSGNVIYVSPR	16	5e-06	37.1	3	1779.93
QE_150212_22	10839.1.1	DDIEAIQSLEQVEAK	15	1.3e-08	49.8	2	1687.84
QE_150212_22	4811.1.1	EEEQEQAEQEAESK	14	3.9e-05	37.7	2	1663.69
QE_150212_22	9756.1.1	TVTFEMETSELYK	13	4.9e-05	30.7	2	1593.73	M6:16.00000,
QE_150212_22	5850.1.1	MREFADDSDISR	12	2.3e-06	37.3	2	1457.63	M1:16.00000,
QE_150212_22	5832.1.1	MREFADDSDISR	12	6.8e-05	33.1	3	1457.63	M1:16.00000,
QE_150212_22	11634.1.1	ILVTGFNPFGGEK	13	5.2e-06	39.4	2	1378.74
QE_150212_22	10351.1.1	SSEVLEAEILR	11	0.00022	37.5	2	1245.67
QE_150212_22	4766.1.1	VAINQDDAR	9	0.029	30.8	2	1001.5
QE_150212_22	8032.1.1	IPDNEGNQPIDTPIR	15	4.4e-09	49.3	2	1678.85
QE_150212_22	11400.1.1	IDGASAYFSSLPIK	14	4.3e-05	40.8	2	1468.77
QE_150212_22	11361.1.1	TLLITGGTGSFGNAVLK	17	6.9e-06	35.7	2	1648.93
QE_150212_22	9442.1.1	FLGTDISEVR	10	0.0019	34.7	2	1136.6
QE_150212_22	12260.1.1	TNVLGTENILTAAIEAGVK	19	1.5e-09	54.3	2	1914.05
QE_150212_22	12000.1.1	GSVIPLWIDQIK	12	0.0084	30.7	2	1368.79
QE_150212_22	8867.1.1	QGNPITITEPSMTR	14	0.00015	33.5	2	1544.77
QE_150212_22	12173.1.1	LLLLPYIR	8	0.43	30.1	2	1000.66
QE_150212_22	7987.1.1	TVAAEINPTGYATK	14	2.1e-08	50.3	2	1435.74
QE_150212_22	9299.1.1	EANKPYSGTAVIDDFGPR	18	0.0022	30.9	3	1936.94
QE_150212_22	9309.1.1	EANKPYSGTAVIDDFGPR	18	0.0011	30.8	3	1936.94
QE_150212_22	7855.1.1	PYVGEPGNFTR	11	0.00033	36.6	2	1236.6
QE_150212_22	8237.1.1	LNEAGIDTYAVGK	13	2.1e-05	36.2	2	1350.69
QE_150212_22	12014.1.1	EYIPLLAYSPAFK	13	8.4e-05	33.9	2	1511.81
QE_150212_22	8321.1.1	DNYENTVFER	10	0.00023	31.1	2	1286.56
QE_150212_22	5261.1.1	ASSMDSSVTVEANATNK	17	5.4e-11	51.5	2	1727.77	M4:16.00000,
QE_150212_22	6441.1.1	ASSMDSSVTVEANATNK	17	1.8e-11	52.7	2	1711.78
QE_150212_22	5331.1.1	IQDPENPDLKR	11	0.00064	33.4	3	1324.69
QE_150212_22	6175.1.1	IQDPENPDLK	10	0.003	34.2	2	1168.58
QE_150212_22	3489.1.1	RPEVVER	7	0.088	32.3	2	884.495
QE_150212_22	7169.1.1	SYGDLSENSEYEAAK	15	1.1e-09	48.2	2	1662.71
QE_150212_22	10882.1.1	DEQAFVEGQISSLETK	16	8.9e-09	44.8	2	1780.86
QE_150212_22	9584.1.1	YAEIVNSDAVAQDEVAIGK	19	9.9e-05	34.2	3	1991.99
QE_150212_22	9567.1.1	YAEIVNSDAVAQDEVAIGK	19	2.6e-07	41.4	2	1991.99
QE_150212_22	9379.1.1	TGDTATIETPVGSYDVK	17	3e-07	37.8	2	1753.85
QE_150212_22	8821.1.1	AAPVAQTAIPEGTVIGDGK	19	7e-06	34.8	2	1795.97
QE_150212_22	7565.1.1	ITEGSTVSVNYVSGSSGDR	19	5.6e-14	55.6	2	1914.9
QE_150212_22	11390.1.1	NQAIDVEVGNIFDEDK	16	8.5e-11	50.2	2	1805.86
QE_150212_22	5091.1.1	GKISESDVQEATK	13	6.8e-06	38	2	1391.7
QE_150212_22	5841.1.1	ISESDVQEATK	11	4.2e-05	39.4	2	1206.58
QE_150212_22	11944.1.1	IVDEELTAVLGSDTAEIIK	19	5.9e-05	34.2	2	2016.08
QE_150212_22	12137.1.1	LQIDELLMNELR	12	0.00037	35.8	2	1486.79
QE_150212_22	7207.1.1	AIVSSMTPEER	11	0.001	31.2	2	1219.6
QE_150212_22	7740.1.1	IAAGSGNTFVEVNK	14	0.0055	30.1	2	1406.73
QE_150212_22	8109.1.1	SYVTEEELAAER	12	8e-07	38.7	2	1396.66
QE_150212_22	3597.1.1	ERQEVAGETPR	11	0.0011	34.7	3	1271.63
QE_150212_22	3994.1.1	QEVAGETPR	9	0.015	34.1	2	986.491
QE_150212_22	11385.1.1	DTNTLQFIEDYR	12	5.3e-06	35	2	1514.71
QE_150212_22	11723.1.1	EVMTDETVPTVLEAFK	16	4.1e-05	32.7	2	1824.9	M3:16.00000,
QE_150212_22	4521.1.1	KGDPDPESNSALK	13	2.2e-07	41.4	3	1357.66
QE_150212_22	4507.1.1	KGDPDPESNSALK	13	6.8e-07	38.3	2	1357.66
QE_150212_22	5441.1.1	GDPDPESNSALK	12	3e-05	36.5	2	1229.56
QE_150212_22	5844.1.1	GNTDETFTEGR	11	0.00013	34.7	2	1226.53
QE_150212_22	9668.1.1	NGGNMGASGSVSYLFDNK	18	1.9e-08	46	2	1833.81	M5:16.00000,
QE_150212_22	9106.1.1	LYSVLEDDEDVQK	13	4.2e-07	34.9	2	1552.74
QE_150212_22	11823.1.1	TGIYYQDEADLPAIYTVVQEQER	23	4.4e-11	55.9	3	2701.3
QE_150212_22	7777.1.1	KIAVEVEQLR	10	0.021	30.8	2	1185.71
QE_150212_22	8746.1.1	IAVEVEQLR	9	0.16	31	2	1056.61
QE_150212_22	8645.1.1	TTPFEIKDGIEANDDTR	17	7.2e-05	34.7	3	1921.91
QE_150212_22	6748.1.1	VVDGELNGPVAK	12	0.00066	30.5	2	1197.65
QE_150212_22	6949.1.1	ATDPMTQAPSTVALK	15	8.6e-07	38.7	2	1546.78	M5:16.00000,
QE_150212_22	8268.1.1	FGGSSLASASQLEK	14	9.4e-05	38.5	2	1381.7
QE_150212_22	10233.1.1	LIAAYFNQNGIDAR	14	3.3e-07	44.4	2	1565.81
QE_150212_22	6050.1.1	EAGIVVTSEPGHAR	14	0.00084	33.8	2	1422.73
QE_150212_22	6048.1.1	EAGIVVTSEPGHAR	14	9.1e-05	31.6	3	1422.73
QE_150212_22	7920.1.1	AITDATFEQETK	12	9.6e-06	33.2	2	1353.65
QE_150212_22	7727.1.1	AITDATFEQETK	12	3.2e-06	37.5	2	1353.65
QE_150212_22	9334.1.1	LSEELSEDVLK	11	0.00028	40.1	2	1261.65
QE_150212_22	4461.1.1	IVKMDVDENPNTAR	14	0.00052	31.1	2	1617.79	M4:16.00000,
QE_150212_22	3982.1.1	MDVDENPNTAR	11	0.00012	43.3	2	1277.54	M1:16.00000,
QE_150212_22	4167.1.1	MDVDENPNTAR	11	0.0002	39.3	2	1277.54	M1:16.00000,
QE_150212_22	5490.1.1	MDVDENPNTAR	11	0.0013	32.5	2	1261.55
QE_150212_22	4792.1.1	MDVDENPNTAR	11	0.0016	33.7	2	1277.55	M1:16.00000,
QE_150212_22	5305.1.1	MDVDENPNTAR	11	0.00022	36.2	2	1261.55
QE_150212_22	7215.1.1	QVAGVHTAEQIK	12	0.0018	34.4	2	1263.67	Q1:-17.02655,
QE_150212_22	6822.1.1	NIGDAQEVYR	10	0.0013	31.1	2	1164.56
QE_150212_22	11999.1.1	AISILDVFPTR	11	0.0024	32.7	2	1231.7
QE_150212_22	11490.1.1	AAVIVPDGVLFGSSK	15	0.0002	30.7	2	1459.82
QE_150212_22	10470.1.1	QPISDNDIPDIIER	14	2.2e-07	48.4	2	1624.82
QE_150212_22	9916.1.1	VEYEPTEVILK	11	0.0038	33	2	1319.71
QE_150212_22	10012.1.1	ELADASVSTIEIER	14	0.0016	32.5	3	1516.78	E1:-18.01056,
QE_150212_22	7351.1.1	AGMTFETADGK	11	0.00013	30.4	2	1127.5
QE_150212_22	5251.1.1	AGMTFETADGK	11	0.0015	30.3	2	1143.5	M3:16.00000,
QE_150212_22	6320.1.1	TGSTFDTSYRPEEK	14	0.0071	31.6	3	1617.75
QE_150212_22	11576.1.1	FEQAIIETVPAQYLYK	16	5.8e-09	41.2	2	1913.01
QE_150212_22	11577.1.1	FEQAIIETVPAQYLYK	16	2.9e-05	33.7	3	1913
QE_150212_22	11306.1.1	GATVTGSGKPATMETGLVVNVPDFIEAGQK	30	1.4e-08	39.5	3	2990.52	M13:16.00000,
QE_150212_22	11536.1.1	GATVTGSGKPATMETGLVVNVPDFIEAGQK	30	7.3e-10	41	3	2974.53
QE_150212_22	11290.1.1	GATVTGSGKPATMETGLVVNVPDFIEAGQK	30	3.4e-08	40.7	3	2990.52	M13:16.00000,
QE_150212_22	8584.1.1	LVINTAEGTYVSR	13	0.00013	34.9	2	1422.76
QE_150212_22	8832.1.1	GITINTSHVEYETEK	15	2e-07	35.4	2	1720.83
QE_150212_22	8953.1.1	VNAQANDIPTDLVK	14	6.8e-05	32.9	2	1497.79
QE_150212_22	8754.1.1	LTYFSTSTSDQTISR	15	3.4e-08	45.4	2	1706.83
QE_150212_22	7092.1.1	NQGYISAEQYEK	12	2.5e-06	37.9	2	1429.65
QE_150212_22	10447.1.1	AVNTPITDGLQSLK	14	0.0011	32.5	2	1456.8
QE_150212_22	7517.1.1	TGTSNYTDEEIENHIK	16	1.2e-07	34.1	3	1850.84
QE_150212_22	11871.1.1	AYDFSDEEIEDLLEK	15	0.0029	31.4	2	1815.82
QE_150212_22	8024.1.1	VAAVVLSNEESSEYAK	16	4.2e-10	51.7	2	1695.84
QE_150212_22	12341.1.1	FAPALPLDDFFK	12	0.00013	30.7	2	1380.72
QE_150212_22	8598.1.1	VIDQFDGQDSYGATINGK	18	8.5e-10	50.5	2	1927.91
QE_150212_22	11246.1.1	VTFLGNPVSFTGK	13	5.7e-06	30.3	2	1366.74
QE_150212_22	10109.1.1	FLGNPVSFTGK	11	0.0021	31.2	2	1166.62
QE_150212_22	11112.1.1	ALDFSLTTTDLSK	13	7.9e-07	39.4	2	1411.73
QE_150212_22	11322.1.1	ALDFSLTTTDLSK	13	1.5e-06	39.4	2	1411.73
QE_150212_22	10552.1.1	AVFVLDTDNTIR	12	0.00016	41.9	2	1363.72
QE_150212_22	11412.1.1	YVEYVDNINSEPNFEAAIAAAK	22	9.7e-10	46.5	3	2428.17
QE_150212_22	11418.1.1	YVEYVDNINSEPNFEAAIAAAK	22	2.1e-06	42.6	2	2428.17
QE_150212_22	11316.1.1	MNPLIQSLTEGQLR	14	1.5e-06	46.2	2	1615.85	M1:16.00000,
QE_150212_22	5949.1.1	KGAGISENYTVR	12	1.5e-05	46.1	2	1294.68
QE_150212_22	5947.1.1	KGAGISENYTVR	12	1.1e-06	35	3	1294.68
QE_150212_22	9267.1.1	LFALNSNQEIAQK	13	0.00026	34.9	2	1475.78
QE_150212_22	10467.1.1	GLLGSDVVVVSPK	13	2.3e-06	43.6	2	1269.74
QE_150212_22	8999.1.1	NEGYIIGDVEGK	12	0.00056	36.5	2	1293.63
QE_150212_22	11863.1.1	AILIDDILNTGR	12	0.0014	36.3	2	1313.74
QE_150212_22	9925.1.1	SYIDKGELVPDEVTNGIVK	19	3.3e-07	41.8	3	2076.09
QE_150212_22	10907.1.1	LSQDDIKETGFLLDGYPR	18	4.7e-08	43.7	3	2067.04
QE_150212_22	8590.1.1	VFNPPVDYKEEDYYQR	16	4.6e-09	38.3	3	2061.95
QE_150212_22	8908.1.1	YGQSDSVAIDFNEK	14	6.1e-06	39.4	2	1572.71
QE_150212_22	9067.1.1	EVVDEVFDSR	10	0.007	31	2	1194.56
QE_150212_22	9780.1.1	DALAINSAYELGDK	14	1.5e-06	41.3	2	1479.73
QE_150212_22	10311.1.1	MVFITAGMGGGSGTGAAPVIAR	22	6e-07	45.3	3	2037.03	M8:16.00000,
QE_150212_22	10319.1.1	MVFITAGMGGGSGTGAAPVIAR	22	1.7e-10	53.4	2	2038.03	M8:16.00000,
QE_150212_22	3616.1.1	LKVADNSGAR	10	0.042	31.2	2	1030.56
QE_150212_22	10957.1.1	KFANIGDVIVASVK	14	9.5e-05	35.5	3	1460.85
QE_150212_22	11687.1.1	FANIGDVIVASVK	13	2.7e-06	34.5	2	1332.75
QE_150212_22	9166.1.1	FDENAAVIIR	10	0.0015	34.8	2	1147.61
QE_150212_22	9213.1.1	TVETDGYNAIQVGFDDKR	18	4.2e-07	34	3	2027.97
QE_150212_22	10061.1.1	TVETDGYNAIQVGFDDK	17	1.1e-06	39.4	2	1871.87
QE_150212_22	6494.1.1	AAGDVVDVTGTSK	13	4.2e-07	42.5	2	1219.61
QE_150212_22	3719.1.1	RPGSMGPVAPNR	12	0.0022	33.1	3	1254.64	M5:16.00000,
QE_150212_22	10892.1.1	VTIQNLEVVQVVPEK	15	0.0005	35.2	2	1694.97
QE_150212_22	10901.1.1	VTIQNLEVVQVVPEK	15	0.0026	30.8	3	1694.97
QE_150212_22	11532.1.1	FVAVDALSFTAPK	13	4.7e-07	43.6	2	1365.74
QE_150212_22	9241.1.1	VLAALSIDSK	10	0.0017	36.2	2	1016.6
QE_150212_22	9439.1.1	VLAALSIDSK	10	0.0017	32.4	2	1016.6
QE_150212_22	10297.1.1	VATATTASVLDIANSDK	17	2.3e-07	40.6	2	1676.87
QE_150212_22	9845.1.1	VATATTASVLDIANSDK	17	2.9e-09	48.8	2	1676.87
QE_150212_22	9666.1.1	VATATTASVLDIANSDK	17	0.00098	31	3	1676.87
QE_150212_22	9656.1.1	VATATTASVLDIANSDK	17	2e-09	48.8	2	1676.87
QE_150212_22	8250.1.1	LLVTQAAISK	10	0.0093	30.4	2	1043.65
QE_150212_22	4500.1.1	PAPAPAPAPAPKPEKPAEK	19	0.00014	33.9	3	1864.04
QE_150212_22	11717.1.1	ITGVEIPFYEADIR	14	0.00039	34.9	2	1622.84
QE_150212_22	11932.1.1	IPLAYYDNNIAGTVSLLK	18	1.1e-10	48.5	2	1965.07
QE_150212_22	9989.1.1	LEQVQVFGDDYDTEDGTGVR	20	8.7e-07	34.4	3	2243.01
QE_150212_22	9984.1.1	LEQVQVFGDDYDTEDGTGVR	20	1e-15	57.6	2	2243.01
QE_150212_22	9129.1.1	GSGLNVYNLGTGK	13	0.00063	34.1	2	1279.66
QE_150212_22	8210.1.1	LSGTDSFAIAQK	12	1.6e-06	39.4	2	1237.64
QE_150212_22	7955.1.1	AIVTDIAGTTR	11	0.0046	32.6	2	1117.62
QE_150212_22	8393.1.1	QLLEISQDTNR	11	0.0021	32.6	2	1316.68
QE_150212_22	7749.1.1	TDLPETIETSK	11	0.0016	36.5	2	1233.62
QE_150212_22	4133.1.1	TEKEVTTQVATSSNK	15	5.2e-05	35.1	3	1622.83
QE_150212_22	4330.1.1	EVTTQVATSSNK	12	6.6e-06	37.7	2	1264.64
QE_150212_22	11794.1.1	TLELEIAEFDVK	12	7.5e-06	39.1	2	1406.74
QE_150212_22	4614.1.1	VAEATELTKK	10	0.0013	39.8	2	1089.61
QE_150212_22	11840.1.1	VQLIGFGNFEVR	12	0.0043	32.3	2	1378.75
QE_150212_22	3322.1.1	GRNPQTGKEMTIAASK	16	7.5e-05	31.7	3	1705.89	M10:16.00000,
QE_150212_22	3756.1.1	NPQTGKEMTIAASK	14	0.0099	30.3	2	1491.75	M8:16.00000,
QE_150212_22	10896.1.1	YEILAVVTQPDR	12	7.3e-05	36.6	2	1403.75
QE_150212_22	11214.1.1	SIPITDEDNVGTLFEK	16	1.8e-09	46.9	2	1777.89
QE_150212_22	11482.1.1	IYEALPVEGQGNPGEILSIGK	21	3.3e-07	38.6	2	2184.16
QE_150212_22	5720.1.1	KIEGVSEVQDGGANTER	17	2e-09	45.9	3	1788.87
QE_150212_22	6436.1.1	IEGVSEVQDGGANTER	16	4.5e-08	44.5	2	1660.78
QE_150212_22	7474.1.1	DFHVVAETGIHAR	13	9.2e-06	39.7	3	1451.74
QE_150212_22	8042.1.1	PATLLVQTASK	11	1.3e-06	44.1	2	1128.66
QE_150212_22	8990.1.1	LGLSLTGTGK	10	0.023	34.3	2	946.558
QE_150212_22	4179.1.1	NYVPGQHGPNNR	12	0.0036	33.2	2	1352.65
QE_150212_22	8744.1.1	SKLSEYGLQLAEK	13	4.1e-05	33.8	2	1465.79
QE_150212_22	8152.1.1	VTPGQVISVR	10	0.1	31.6	2	1055.62
QE_150212_22	8348.1.1	VTPGQVISVR	10	0.083	31.5	2	1055.62
QE_150212_22	8549.1.1	VTPGQVISVR	10	0.25	31	2	1055.62
QE_150212_22	8627.1.1	AGGLGIIGGGNAPK	14	0.029	34.1	2	1181.66
QE_150212_22	3445.1.1	VVTTGAGNPSK	11	0.0018	31.1	2	1030.55
QE_150212_22	8662.1.1	IGADAVIAEGMEAGGHIGK	19	4.6e-05	35	3	1811.9	M11:16.00000,
QE_150212_22	9047.1.1	AVVHGDVDGGSVMAGQIAGLVSK	23	3.3e-11	43.1	3	2183.11	M13:16.00000,
QE_150212_22	10464.1.1	GVGIDIQTVQTIAK	14	1.6e-05	39.5	2	1442.82
QE_150212_22	8270.1.1	VQTAIAMQQVAEPYVR	16	8.1e-06	38.6	2	1819.94	M7:16.00000,
QE_150212_22	10112.1.1	VVFGENIGTTVSNNIEEK	18	0.00061	31.2	3	1949.98
QE_150212_22	10102.1.1	VVFGENIGTTVSNNIEEK	18	7.7e-07	38.7	2	1949.98
QE_150212_22	9144.1.1	VAQEIGIELGK	11	0.01	30.7	2	1156.66
QE_150212_22	10613.1.1	ASAESVNVVMPYYGYAR	17	2.8e-07	40	2	1877.89
QE_150212_22	11126.1.1	LVANMLEVAGVDR	13	0.00047	35.6	2	1386.74
QE_150212_22	7536.1.1	GMVGSDYVVVSPDHGGVTR	19	2.6e-06	38	3	1947.92	M2:16.00000,
QE_150212_22	11864.1.1	LVVLDTIYLPEER	13	1.5e-05	41.2	2	1559.87
QE_150212_22	10842.1.1	VFSVGGDLVEMK	12	0.0001	34	2	1280.65
QE_150212_22	8661.1.1	AVDEDDIPSLTK	12	5.9e-05	32.8	2	1302.64
QE_150212_22	9569.1.1	IAELVNTISYK	11	0.00091	35.4	2	1250.7
QE_150212_22	7605.1.1	AAQLAMTGEALTAEK	15	2.5e-06	43.9	2	1520.76	M6:16.00000,
QE_150212_22	8849.1.1	AAQLAMTGEALTAEK	15	6.6e-05	37.3	2	1504.77
QE_150212_22	6858.1.1	SLAQTEDFKEGVR	13	4.3e-06	48.7	2	1479.74
QE_150212_22	10538.1.1	LSTILEEEIPEHLR	14	1.4e-05	35.4	3	1678.9
QE_150212_22	8513.1.1	SDIVVVSGPSHAEETIVR	18	1.2e-08	57.3	2	1894.99
QE_150212_22	8497.1.1	SDIVVVSGPSHAEETIVR	18	1.9e-11	53.7	3	1894.99
QE_150212_22	9683.1.1	DLTLITAASK	10	0.021	30.6	2	1032.59
QE_150212_22	10919.1.1	GESLADIEANMGMVIEGISTTR	22	0.00029	33.8	3	2326.1	M11:16.00000,M13:16.00000,
QE_150212_22	6550.1.1	SIHIAAQQGEIADK	14	1.2e-05	41.4	2	1480.77
QE_150212_22	10763.1.1	ILLPGDPLR	9	0.0063	32.9	2	993.609
QE_150212_22	6521.1.1	VGTAGSLNEDVHVR	14	2e-07	44.2	2	1453.74
QE_150212_22	9928.1.1	ELVLAQAAATNSNIVR	16	1.1e-06	39.9	3	1669.92
QE_150212_22	9861.1.1	ELVLAQAAATNSNIVR	16	2.1e-07	49	2	1669.92
QE_150212_22	12467.1.1	DLLPIVVMTFNESPK	15	2.8e-09	50.4	2	1702.91
QE_150212_22	12021.1.1	DLLPIVVMTFNESPK	15	5.1e-07	43.8	2	1718.9	M8:16.00000,
QE_150212_22	11620.1.1	TIGYPTANLVLLDR	14	3.7e-06	39.9	2	1545.86
QE_150212_22	11598.1.1	FDSVDQLVDQLK	12	2.1e-05	36.3	2	1406.71
QE_150212_22	10685.1.1	NVVNPDDVVEQYGADTLR	18	6.5e-09	44.8	2	2003.97
QE_150212_22	10280.1.1	TGVWTGAYAINPVNGK	16	2.2e-07	38	2	1647.85
QE_150212_22	9276.1.1	EELQEIALADEK	12	0.012	31.7	2	1387.7
QE_150212_22	9534.1.1	LGSVILESAEATR	13	4.5e-05	41.4	2	1345.73
QE_150212_22	6905.1.1	VPAGGALAVDR	11	0.0054	35.1	2	1025.57
QE_150212_22	11407.1.1	VFQMIPGLENAEFVR	15	2.2e-05	38.3	2	1765.9	M4:16.00000,
QE_150212_22	9565.1.1	NSYMDSPNLLEQTYR	15	1.2e-09	43.9	2	1846.83	M4:16.00000,
QE_150212_22	11459.1.1	IETLELPVIER	11	0.0032	37.5	2	1311.75
QE_150212_22	9178.1.1	LGENVTAYISR	11	0.00042	38.8	2	1222.65
QE_150212_22	11494.1.1	SDANPILLIDENDVTAGHAA	20	1.3e-12	49.1	2	2035.99
QE_150212_22	8721.1.1	DEMIATIEEK	10	0.0097	32	2	1178.56
QE_150212_22	9104.1.1	IFSYTESLAGK	11	0.00028	32.7	2	1215.63
QE_150212_22	7638.1.1	NGATFQVEVPGSQHIDSQKK	20	1.4e-06	32.5	4	2170.09
QE_150212_22	8369.1.1	NGATFQVEVPGSQHIDSQK	19	2.1e-07	38.3	2	2041.99
QE_150212_22	10706.1.1	FIETVGTYNPLVAENQVTLKEDR	23	2.2e-10	53.3	3	2636.36
QE_150212_22	11489.1.1	FIETVGTYNPLVAENQVTLK	20	4.5e-09	46.3	2	2236.19
QE_150212_22	11530.1.1	FIETVGTYNPLVAENQVTLK	20	4.5e-06	34	3	2236.19
QE_150212_22	10776.1.1	VLAWLANGAQPSDTVR	16	1.8e-06	47.1	2	1697.9
QE_150212_22	4836.1.1	LANGAQPSDTVR	12	3.7e-05	38.7	2	1228.63
QE_150212_22	12421.1.1	QANVPIYAGPLALALIR	17	0.00085	31.1	2	1780.05
QE_150212_22	11128.1.1	AIVNGIDLGYIK	12	8.5e-05	33.5	2	1275.73
QE_150212_22	8208.1.1	IAGHFNAQDIYVDGNR	16	8.2e-05	32.7	3	1789.86
QE_150212_22	12239.1.1	DLSEDGVVLAVATVDFK	17	5.1e-08	41.8	2	1777.92
QE_150212_22	9717.1.1	ALDAELAEIDAK	12	0.013	33.6	2	1258.65
QE_150212_22	11472.1.1	LTEFTTTLPNIPADSVPVGADEDDNVEVR	29	2.3e-06	40.1	3	3114.52
QE_150212_22	9709.1.1	VVALSTGDMGFSATK	15	3.3e-09	40	2	1483.75
QE_150212_22	8168.1.1	SKVNEVLEIEDR	12	0.00031	34.8	2	1430.75
QE_150212_22	8880.1.1	VNEVLEIEDR	10	0.0079	36.3	2	1215.62
QE_150212_22	9410.1.1	LPVDEIIEK	9	0.046	37.2	2	1055.6
QE_150212_22	6591.1.1	ADAQHPFGPGPVK	13	1.2e-07	35.8	2	1320.67
QE_150212_22	6617.1.1	ADAQHPFGPGPVK	13	6.7e-05	30.8	3	1320.67
QE_150212_22	11252.1.1	ENMVPESATAVVSGDLADLQAK	22	2.1e-07	42.2	3	2261.09	M3:16.00000,
QE_150212_22	4780.1.1	LRGELQEEAGK	11	0.25	32.6	2	1229.65
QE_150212_22	8906.1.1	HIDTAAIYQNEESVGQAIK	19	4.3e-07	38.5	3	2087.04
QE_150212_22	7843.1.1	AIYQNEESVGQAIK	14	1.1e-05	30.2	2	1549.78
QE_150212_22	7475.1.1	LWNSQQTYEQTR	12	9.8e-06	39.7	2	1553.73
QE_150212_22	11445.1.1	VAVAGLALIVNK	12	0.039	30.8	2	1167.75
QE_150212_22	9148.1.1	EVDVDNLTTEQLR	13	1.2e-05	44.3	2	1531.76
QE_150212_22	10125.1.1	DLPISVINR	9	0.23	31.7	2	1026.59
QE_150212_22	9021.1.1	ATFDTVIMEGQSAMQSQEQDSNGAVK	26	4e-10	44.3	3	2805.27	M8:16.00000,M14:16.00000,
QE_150212_22	8498.1.1	DAAGTVTVLEGR	12	0.0006	39.2	2	1188.62
QE_150212_22	9341.1.1	GELTVIGATTQDEYR	15	1.5e-07	41.4	2	1652.81
QE_150212_22	8853.1.1	AAVDYSVQYIPQR	13	7.2e-05	35.5	2	1509.77
QE_150212_22	7934.1.1	IVLPEGEEPR	10	0.0014	32.7	2	1138.61
QE_150212_22	10979.1.1	LVKETEVIPVLLGNPEK	17	0.00019	33.3	3	1878.09
QE_150212_22	11416.1.1	ETEVIPVLLGNPEK	14	1e-05	31.6	2	1537.85
QE_150212_22	10047.1.1	LTLITAAQAVHQ	12	7.2e-06	30.9	2	1265.72
QE_150212_22	11034.1.1	VDGAYLEDGQLYFR	14	4.4e-06	34.3	2	1645.78
QE_150212_22	9900.1.1	AGVAYVEATDIADATR	16	6.7e-09	59.3	2	1622.8
QE_150212_22	7595.1.1	KAELVDVVAEK	11	0.00027	43.4	2	1200.68
QE_150212_22	7598.1.1	KAELVDVVAEK	11	0.0042	35.6	3	1200.68
QE_150212_22	8764.1.1	AELVDVVAEK	10	0.032	32.7	2	1072.59
QE_150212_22	8100.1.1	AAASIVVVDAR	11	0.0043	31.7	2	1071.62
QE_150212_22	8683.1.1	GLTVEQDTVLR	11	0.0015	35.7	2	1230.67
QE_150212_22	12425.1.1	AGLEDLASVFVGPSAVAFSNEDVIAPAK	28	1.5e-09	53.3	3	2774.43
QE_150212_22	7557.1.1	LVGDTFDASAK	11	3.5e-05	38.1	2	1123.56
QE_150212_22	6604.1.1	AAQEFTVSENR	11	9e-05	40	2	1251.59
QE_150212_22	9870.1.1	ETSPEIEVIGVEANGAR	17	0.00059	34	2	1770.89
QE_150212_22	10997.1.1	EFVNDILGPNDDITR	15	1e-05	39.9	2	1717.84
QE_150212_22	5829.1.1	AAGDYEGLSK	10	0.00027	34.4	2	1010.48
QE_150212_22	11977.1.1	AIADASDLPIIIYNIPGR	18	8.4e-07	47.1	2	1912.06
QE_150212_22	11976.1.1	AIADASDLPIIIYNIPGR	18	7.3e-05	35.4	3	1912.05
QE_150212_22	11366.1.1	VVVELTPETMLR	12	0.0058	31.2	2	1386.77
QE_150212_22	10556.1.1	VNALFSYPSPAPVK	14	2.9e-05	32.6	2	1489.81
QE_150212_22	6227.1.1	VVVDGDYEATK	11	0.0002	30.3	2	1195.59
QE_150212_22	5428.1.1	NGNYETAEGSEETSSEVK	18	1.5e-13	54.9	2	1930.82
QE_150212_22	11986.1.1	VAAGSQAVNIINLLGGR	17	0.00017	34.6	2	1652.94
QE_150212_22	7203.1.1	GQGVQAIYGPK	11	0.00027	32.2	2	1117.6
QE_150212_22	9659.1.1	ETSTVVVFTNGDAIK	15	1.7e-05	34.1	2	1580.81
QE_150212_22	5127.1.1	VTITGQAQSDR	11	0.00045	33.7	2	1175.6
QE_150212_22	6948.1.1	DATDGVQSVHVEVK	14	7.2e-06	33.9	2	1483.74
QE_150212_22	8760.1.1	FIDEGTDAETAFK	13	3.3e-05	34.1	2	1443.66
QE_150212_22	7680.1.1	HEVLEVPASNIK	12	0.0021	31	3	1335.73
QE_150212_22	7691.1.1	HEVLEVPASNIK	12	0.00012	30.7	2	1335.73
QE_150212_22	7933.1.1	NVEIIEDDKQGVIR	14	2.8e-05	51.7	2	1627.86
QE_150212_22	7932.1.1	NVEIIEDDKQGVIR	14	0.00015	35.8	3	1627.87
QE_150212_22	6649.1.1	KEDQIAALER	10	0.0066	34.7	2	1172.63
QE_150212_22	8714.1.1	ANGVEIDDAAIQGVK	15	9.1e-08	39.9	2	1499.77
QE_150212_22	10699.1.1	GIQEAFAQVGQGLSQTPEK	19	2.1e-10	47.1	2	1988.01
QE_150212_22	10697.1.1	GIQEAFAQVGQGLSQTPEK	19	1.1e-05	32.6	3	1988.01
QE_150212_22	5599.1.1	AQVGQGLSQTPEK	13	2.3e-06	41.9	2	1342.7
QE_150212_22	8190.1.1	YKEVQEAYETLSDDQK	16	1.4e-06	40.7	2	1945.9
QE_150212_22	11893.1.1	VNLTFEEAIFGTEK	14	1.2e-06	39.6	2	1597.81
QE_150212_22	6844.1.1	IPAGVETGQQIR	12	0.048	45.1	2	1268.7
QE_150212_22	10140.1.1	GGAVGDQYVTVNVVTPTGLNDR	22	3.8e-12	55.9	2	2232.13
QE_150212_22	10157.1.1	GGAVGDQYVTVNVVTPTGLNDR	22	0.0007	30.1	3	2232.12
QE_150212_22	8135.1.1	NVEIPATDEQLDK	13	5.4e-05	33.2	2	1471.73
QE_150212_22	10893.1.1	VMFDGSSIEGFVR	13	2.8e-06	37.6	2	1459.69	M2:16.00000,
QE_150212_22	11206.1.1	GGYFDLAPTDLADNTR	16	3.1e-05	38.5	2	1725.81
QE_150212_22	5699.1.1	GAMVLPNGTGK	11	0.002	34.5	2	1060.55	M3:16.00000,
QE_150212_22	9331.1.1	AAGADFVGEDDLVAK	15	0.0024	30	2	1477.72
QE_150212_22	10481.1.1	GTYVTNLTITTTQGVGIK	18	2.7e-08	45.2	2	1867.02
QE_150212_22	7405.1.1	EELENLPHVK	10	0.00047	31.8	2	1207.63
QE_150212_22	7722.1.1	LILEDESAGR	10	0.0031	35.2	2	1102.57
QE_150212_22	6869.1.1	EIIVATNGSPR	11	0.0052	32.2	2	1156.64
QE_150212_22	11218.1.1	YLYAAPIAQNPNVLVVK	17	0.00012	30.3	2	1873.06
QE_150212_22	4999.1.1	STEVVQATTSAK	12	2.7e-06	37.1	2	1221.63
QE_150212_22	12253.1.1	DTMEANAVLSSSIIEDINGIETIK	24	1.1e-06	37.9	3	2579.28	M3:16.00000,
QE_150212_22	10942.1.1	DVLSDINLTVPQGSK	15	3.7e-05	37.1	2	1585.84
QE_150212_22	8585.1.1	VAFVGISGSGK	11	0.00097	38.7	2	1021.57
QE_150212_22	9000.1.1	TGTPVSLTLADDGK	14	2.2e-07	42.8	2	1374.71
QE_150212_22	8777.1.1	TAPTLDVTISEK	12	0.00053	31.5	2	1274.68
QE_150212_22	5244.1.1	QVTVTPEDSQGR	12	0.0056	32.5	2	1316.64
QE_150212_22	10402.1.1	LGGPVAIFK	9	0.075	30.1	2	901.55
QE_150212_22	9804.1.1	VAYISNFTDVDDK	13	4e-07	38	2	1486.7
QE_150212_22	6838.1.1	EDVTALGVKPATR	13	0.00015	32.4	2	1356.75
QE_150212_22	5710.1.1	KPINFTEK	8	0.06	30.5	2	976.546
QE_150212_22	11565.1.1	VIVLPAGVELANNDNVVTVK	20	3.2e-06	39.2	3	2064.17
QE_150212_22	11752.1.1	VIVLPAGVELANNDNVVTVK	20	2.4e-06	44.1	2	2064.18
QE_150212_22	11558.1.1	VIVLPAGVELANNDNVVTVK	20	1e-05	44	2	2064.17
QE_150212_22	10287.1.1	ALLNNMVVGVSEGFK	15	0.00013	34.5	2	1593.83	M6:16.00000,
QE_150212_22	4726.1.1	TQEFSHAPGQEDR	13	3e-06	35.7	2	1501.67
QE_150212_22	11844.1.1	VLESAGIAQVPYVAIVEGDDVTAK	24	5.2e-10	44.2	3	2444.29
QE_150212_22	11293.1.1	EIEVGLLGNYDVK	13	2.7e-06	35.3	2	1448.76
QE_150212_22	7748.1.1	YGLAVDPSAK	10	0.0028	33.4	2	1020.54
QE_150212_22	8979.1.1	AASELVPAAALSGGNQQK	18	0.002	33.5	2	1711.9
QE_150212_22	9568.1.1	EIDRDPDLLIVSQPTR	16	9.5e-05	33.1	3	1866.99
QE_150212_22	7044.1.1	IQGIVSPETTNK	12	0.00047	32.5	2	1286.7
QE_150212_22	9346.1.1	QGLGVLMAGGNLGK	14	0.0014	31.3	2	1330.71	M7:16.00000,
QE_150212_22	11215.1.1	EITPEVFSAIQDAK	14	3.3e-07	42.2	2	1547.79
QE_150212_22	9495.1.1	SMLEVVGNPVVMENGNPELK	20	8.1e-10	43.2	3	2173.08	M12:16.00000,
QE_150212_22	5218.1.1	TNDESGVAHAIR	12	8.4e-06	35.7	3	1269.62
QE_150212_22	5228.1.1	TNDESGVAHAIR	12	7e-06	44.2	2	1269.61
QE_150212_22	9147.1.1	TLEDLDLGASGR	12	0.0046	34.7	2	1246.63
QE_150212_22	9708.1.1	EQTVGGFVLAGSAQEK	16	1e-11	48.4	2	1620.82
QE_150212_22	4918.1.1	TKTAQVVATGQGVR	14	1.3e-05	40.1	2	1415.79
QE_150212_22	5457.1.1	TAQVVATGQGVR	12	0.00082	33.3	2	1186.65
QE_150212_22	8440.1.1	TLNGDLVAPSVK	12	0.00067	33.9	2	1213.68
QE_150212_22	10168.1.1	PGPVVIDLPK	10	0.0013	33	2	1034.63
QE_150212_22	10059.1.1	IISADIPVVGDAK	13	0.00053	39.7	2	1297.74
QE_150212_22	7537.1.1	VVQPQAVIER	10	0.02	30.9	2	1138.66
QE_150212_22	11517.1.1	QLVTSGGLGTMGFGIPAAIGAK	22	0.0055	32.7	2	2062.11	M11:16.00000,
QE_150212_22	11291.1.1	ALVNNPSIILADEPTGALDTK	21	1.1e-13	53.9	2	2152.15
QE_150212_22	11292.1.1	ALVNNPSIILADEPTGALDTK	21	9.1e-09	45.5	3	2152.15
QE_150212_22	7478.1.1	SLGNTIAPSDVEK	13	4.9e-05	39.8	2	1330.69
QE_150212_22	9523.1.1	LWVTSVDSSNDVR	13	0.00051	31.2	2	1477.72
QE_150212_22	4697.1.1	IDPTTAER	8	0.3	30.7	2	902.458
QE_150212_22	8559.1.1	NGELNVIGVSNAK	13	3e-06	42.1	2	1314.7
QE_150212_22	8898.1.1	LNYGEAYPPLASK	13	0.0013	30	2	1422.72
QE_150212_22	9478.1.1	DVEEYIPHADLR	12	0.0002	35.1	2	1456.71
QE_150212_22	6431.1.1	VVGGGYAGQSGAIR	14	6.1e-06	42.7	2	1291.68
QE_150212_22	6662.1.1	ADLESGKETEDSIVER	16	0.00012	34.8	3	1777.85
QE_150212_22	8875.1.1	SQSHTFSSAGSPLYQNVTIGGQTR	24	1.8e-08	41.6	3	2523.23
QE_150212_22	6375.1.1	YSGTSSISANVGQGR	15	1.5e-08	45.9	2	1483.71
QE_150212_22	8816.1.1	SGEDTSLVSVDVTDR	15	4.5e-09	42.2	2	1579.75
QE_150212_22	6885.1.1	AAIDNIVGHGR	11	6.9e-05	34.4	2	1122.6
QE_150212_22	10826.1.1	VSLAVLVDR	9	0.014	30.4	2	971.588
QE_150212_22	9212.1.1	SEEIIVEMTELDDQDR	16	1e-07	44.7	2	1937.87	M8:16.00000,
QE_150212_22	7111.1.1	VLSQSGMTLETR	12	0.0067	30.9	2	1337.67	M7:16.00000,
QE_150212_22	9084.1.1	TFTGMLEENGR	11	2.9e-05	33.3	2	1254.58
QE_150212_22	7859.1.1	KSTPFAAQMASEAAAK	16	1e-05	34.1	3	1608.81
QE_150212_22	7872.1.1	KSTPFAAQMASEAAAK	16	6.6e-09	43.3	2	1608.81
QE_150212_22	6855.1.1	STPFAAQMASEAAAK	15	2.9e-07	40.2	2	1496.7	M8:16.00000,
QE_150212_22	9090.1.1	STPFAAQMASEAAAK	15	9.6e-08	40.5	2	1480.71
QE_150212_22	5536.1.1	SVEVTVKGPGSGR	13	0.0011	38	2	1272.69
QE_150212_22	10315.1.1	ALAAAGLEVTAIR	13	0.0023	37.9	2	1255.73
QE_150212_22	10004.1.1	GNALMGIGIGTGDER	15	8e-06	35.7	2	1460.71
QE_150212_22	8297.1.1	EVIEDDAEVNEYEVK	15	7.8e-08	46.9	2	1780.81
QE_150212_22	10509.1.1	SFEMIALQQPVSQDLR	16	4.8e-07	45.1	2	1877.94	M4:16.00000,
QE_150212_22	10508.1.1	SFEMIALQQPVSQDLR	16	0.00024	32.7	3	1877.94	M4:16.00000,
QE_150212_22	8450.1.1	DLATEEIKKNPEAIVTGR	18	1.1e-06	41.2	3	1984.08
QE_150212_22	11659.1.1	LSDENGIISALAFDQR	16	6e-09	50.1	2	1748.88
QE_150212_22	8512.1.1	LMAQHQTEEPTVAQMEELK	19	9.7e-09	38.4	3	2229.05	M2:16.00000,
QE_150212_22	6069.1.1	IADAGSVEYAK	11	0.017	31.9	2	1123.56
QE_150212_22	7599.1.1	VLQTTATSWK	10	0.0028	30	2	1134.62
QE_150212_22	11647.1.1	NVATILTAETDNPFGYGR	18	5.9e-10	55.7	2	1938.96
QE_150212_22	9015.1.1	EINTGTYVFDNER	13	5.5e-06	35	2	1557.71
QE_150212_22	8432.1.1	DFDESLGVNDR	11	0.00092	31.1	2	1266.56
QE_150212_22	8925.1.1	DVPADAIAIGR	11	0.0012	40.5	2	1097.59
QE_150212_22	10392.1.1	AGVAVGIATDSVASNNNLDMFEEGR	25	4.6e-07	43.1	3	2554.2	M20:16.00000,
QE_150212_22	9695.1.1	SSDVDDVYIAGEQVVK	16	2.5e-08	42.1	2	1723.84
QE_150212_22	7889.1.1	LLEEVEDDATR	11	0.0002	41.1	2	1289.62
QE_150212_22	9459.1.1	EDNPEIQYEWAR	12	8.6e-05	31.7	2	1550.69
QE_150212_22	10827.1.1	LNEFEALVEK	10	0.032	31.4	2	1191.63
QE_150212_22	10899.1.1	DISPLMADGNAYSYAVR	17	3.8e-11	52.9	2	1842.87
QE_150212_22	10002.1.1	DISPLMADGNAYSYAVR	17	4.3e-08	46.8	2	1858.86	M6:16.00000,
QE_150212_22	5447.1.1	EIVQYATDKK	10	0.0014	30.1	2	1194.63
QE_150212_22	11874.1.1	VLIVDDLLATGGTVK	15	2.7e-06	53.2	2	1513.88
QE_150212_22	8643.1.1	AVVVNPESTGVAIEEK	16	1.2e-07	40.7	2	1641.87
QE_150212_22	4826.1.1	EKTDGGAHSAVVTAVSK	17	2.3e-05	33.3	3	1656.86
QE_150212_22	5378.1.1	TDGGAHSAVVTAVSK	15	7.4e-07	37.9	2	1399.71
QE_150212_22	9146.1.1	VAFNQAVDSIR	11	0.0054	30.2	2	1219.64
QE_150212_22	8311.1.1	QYTEDFNTPEDISR	14	6.3e-07	43.2	2	1714.75
QE_150212_22	7705.1.1	SFPNELSGGEQQR	13	3.9e-05	34.3	2	1448.67
QE_150212_22	5774.1.1	LQALQESNEQR	11	0.00063	36.5	2	1315.66
QE_150212_22	4941.1.1	EYATVENSSER	11	6.6e-05	30.1	2	1284.57
QE_150212_22	10178.1.1	LADAISEVYPQLNK	14	0.00072	30.4	2	1560.83
QE_150212_22	9561.1.1	VIELTGPDQTEYTVR	15	6.2e-10	53.5	2	1720.88
QE_150212_22	9615.1.1	STVGTTTEINDYLR	14	2.7e-05	34.4	2	1569.77
QE_150212_22	5810.1.1	ENNLQNVTAR	10	0.0051	32	2	1158.59
QE_150212_22	8015.1.1	FIAVTGVSGSGK	12	0.0016	35.2	2	1122.62
QE_150212_22	9660.1.1	LIDIDQSPIGR	11	0.047	33	2	1226.67
QE_150212_22	9502.1.1	QAFSSEQYLNLQR	13	1.2e-07	43.4	2	1583.78
QE_150212_22	5965.1.1	MLEDFHAAR	9	0.0019	31.3	2	1105.51	M1:16.00000,
QE_150212_22	9938.1.1	GDLGISYDQEVLR	13	0.00036	39.1	2	1464.73
QE_150212_22	8909.1.1	NLIVVTAPGPGSGK	14	1.5e-06	41.8	2	1309.75
QE_150212_22	8263.1.1	KFAGTLSGVVAETK	14	2.7e-05	36.2	3	1407.78
QE_150212_22	8271.1.1	KFAGTLSGVVAETK	14	3e-08	48.9	2	1407.78
QE_150212_22	9232.1.1	FAGTLSGVVAETK	13	4.4e-05	36.1	2	1279.69
QE_150212_22	10954.1.1	AHIYFINSEEPSQLNDLQA	19	3.5e-06	34.9	2	2189.06
QE_150212_22	10386.1.1	AQTYNMLDNILR	12	0.038	32.1	2	1467.73	M6:16.00000,
QE_150212_22	7972.1.1	VEIPTQTVQVEK	12	0.00031	39.3	2	1370.75
QE_150212_22	7315.1.1	NTPNVTGFVGSHGNR	15	1.6e-09	41.6	3	1556.76
QE_150212_22	7298.1.1	NTPNVTGFVGSHGNR	15	3.4e-10	50.4	2	1556.75
QE_150212_22	9480.1.1	IIDGAFADYTGK	12	4.1e-05	33.9	2	1270.63
QE_150212_22	11363.1.1	IVFASMTGNTEEIADIVADK	20	4.2e-10	53.7	2	2140.05	M6:16.00000,
QE_150212_22	8430.1.1	VDLSAEEEDIER	12	3.9e-05	43.9	2	1404.65
QE_150212_22	9514.1.1	LEQFAEELAAK	11	0.00097	31.8	2	1248.64
QE_150212_22	11049.1.1	LLVLEDGTVFEGK	13	4.6e-05	40.2	2	1419.77
QE_150212_22	6686.1.1	VDFTSQNHGYAVSR	14	5.2e-11	56.2	2	1580.74
QE_150212_22	6832.1.1	TYVTGSPMAEVLHK	14	3.4e-07	37.6	2	1548.77	M8:16.00000,
QE_150212_22	7043.1.1	NLSAIESSDIHER	13	3.1e-07	46.7	2	1470.72
QE_150212_22	8394.1.1	IIQSYTGIVDK	11	0.00028	30.2	2	1236.68
QE_150212_22	6162.1.1	NEIASENYDEATDK	14	2.5e-07	44.2	2	1598.68
QE_150212_22	7724.1.1	NEIASENYDEATDKYTSTTALQK	23	2.6e-07	39.8	3	2592.2
QE_150212_22	12258.1.1	RGDAAPMAIIELV	13	0.0032	30.9	2	1355.73
QE_150212_22	8187.1.1	EIGTDYVVIGHSER	14	3e-06	38.9	2	1574.77
QE_150212_22	10066.1.1	DVVAADFGQEVADKVR	16	0.0014	30	3	1718.87
QE_150212_22	10076.1.1	DVVAADFGQEVADKVR	16	4.1e-06	38.5	2	1718.87
QE_150212_22	9352.1.1	DVVAADFGQEVADK	14	5.5e-07	41.6	2	1463.7
QE_150212_22	7753.1.1	ILVGEEEPTSGEINK	15	2.5e-05	32.1	2	1614.82
QE_150212_22	11351.1.1	EIAALEDFVNR	11	0.0023	32.4	2	1276.65
QE_150212_22	3453.1.1	ATAEMSQTEEASTSNQAK	18	5.6e-07	39.5	2	1899.83	M5:16.00000,
QE_150212_22	5465.1.1	EASPVNDYQAQK	12	4.2e-05	30.4	2	1349.63
QE_150212_22	10740.1.1	LIAVDIDGTLVNSQK	15	8.4e-05	40.1	2	1585.88
QE_150212_22	11801.1.1	NDLLPNLIETVK	12	0.0029	33.3	2	1368.77
QE_150212_22	12383.1.1	QVSGIFAVAESYPDLK	16	4.4e-09	46.2	2	1706.87	Q1:-17.02655,
QE_150212_22	8732.1.1	QLYNSVVSNYNVK	13	6.5e-06	36.4	2	1527.78
QE_150212_22	6525.1.1	IISGQFSSGDK	11	0.00068	34.8	2	1138.57
QE_150212_22	11886.1.1	LVEFSDIELFNAK	13	0.0012	31.3	2	1524.79
QE_150212_22	8266.1.1	LESTGQVLEYSETYKR	16	1.4e-05	35.1	3	1902.94
QE_150212_22	9191.1.1	LESTGQVLEYSETYK	15	4.1e-07	39.3	2	1746.85
QE_150212_22	4325.1.1	GNSSSSLEQER	11	0.0063	30.8	2	1193.54
QE_150212_22	6510.1.1	RYADEYEGDAALK	13	0.0041	32.6	2	1500.7
QE_150212_22	11406.1.1	EEDDLALIVYR	11	5.6e-06	34.7	2	1335.68
QE_150212_22	8373.1.1	VYDENSFPQVR	11	1.1e-05	35.5	2	1353.64
QE_150212_22	8023.1.1	QGLVTVNGQVVR	12	0.022	31.6	2	1269.73
QE_150212_22	6809.1.1	SGDKVEVEGQPIYNEEK	17	0.0067	30.2	3	1920.92
QE_150212_22	6772.1.1	GVISSVTDDK	10	0.0016	30.5	2	1020.52
QE_150212_22	10818.1.1	TVVDLLPNVK	10	0.057	31.3	2	1097.66
QE_150212_22	8533.1.1	EQEFVSQYHFDAR	13	3.1e-08	44	2	1655.75
QE_150212_22	8500.1.1	NFEWENENGAPETK	14	2.5e-06	35.4	2	1664.72
QE_150212_22	9749.1.1	IVNEPSELNQEEVETLAR	18	4.6e-05	36.5	3	2070.03
QE_150212_22	9744.1.1	IVNEPSELNQEEVETLAR	18	1.6e-11	59	2	2070.03
QE_150212_22	7430.1.1	SNNIIHQAEQDAQR	14	2.7e-05	32.4	3	1623.78
QE_150212_22	5805.1.1	KVAVETEELK	10	0.00011	33.5	2	1145.64
QE_150212_22	6730.1.1	VAVETEELK	9	0.27	31.4	2	1017.55
QE_150212_22	8666.1.1	QFSQAEMEELQAR	13	9.8e-07	44.2	2	1566.72
QE_150212_22	7180.1.1	QFSQAEMEELQAR	13	0.00018	39.1	2	1582.72	M7:16.00000,
QE_150212_22	8361.1.1	GLADQPSFDQVR	12	3.3e-05	38.1	2	1332.65
QE_150212_22	6346.1.1	TAENAAGMTAMQTATDNAK	19	5.2e-08	41.6	2	1913.85	M8:16.00000,
QE_150212_22	5530.1.1	TAENAAGMTAMQTATDNAK	19	5.9e-08	39.2	2	1912.83	M11:16.00000,
QE_150212_22	6337.1.1	TAENAAGMTAMQTATDNAK	19	0.00018	33.9	3	1913.85	M8:16.00000,
QE_150212_22	8886.1.1	VINDLTIQYNR	11	0.00077	32.9	2	1348.72
QE_150212_22	9649.1.1	EQTVGGFVLGSSAQEK	16	1e-05	33.9	3	1620.82	E1:-18.01056,
QE_150212_22	5304.1.1	SSLKDIER	8	0.29	30.5	2	947.517
QE_150212_22	10145.1.1	ALNASDLGITPANDGSVIR	19	4.5e-11	56.2	2	1883.98
QE_150212_22	10158.1.1	ALNASDLGITPANDGSVIR	19	0.00061	32.1	3	1883.98
QE_150212_22	10341.1.1	ALNASDLGITPANDGSVIR	19	2.8e-06	40.7	2	1883.98
QE_150212_22	10761.1.1	LVIPALTEETR	11	0.0012	39.7	2	1241.71
QE_150212_22	9618.1.1	LINGLLQPDQGR	12	0.00028	33.4	2	1323.74
QE_150212_22	11269.1.1	LYVLDEPIGGVDPAAR	16	3.1e-06	37.5	2	1684.89
QE_150212_22	11071.1.1	YESGESIDQLFR	12	1e-05	34.1	2	1443.67
QE_150212_22	9623.1.1	DKGTEAVVLTALPK	14	4.3e-06	47.6	2	1441.83
QE_150212_22	9633.1.1	DKGTEAVVLTALPK	14	0.0018	33.4	3	1441.82
QE_150212_22	10320.1.1	AIGPEPWNAAYVEPSR	16	1e-07	48.6	2	1756.87
QE_150212_22	9060.1.1	LGINPLEHDIR	11	0.00062	32	3	1276.7
QE_150212_22	10409.1.1	LGYPLLDEETR	11	0.00026	38.4	2	1305.67
QE_150212_22	11315.1.1	LDIVYGEPELLEK	13	0.014	30.2	2	1517.81
QE_150212_22	10784.1.1	GLVVPEEMLK	10	0.0026	32.8	2	1114.62
QE_150212_22	9926.1.1	LSGELSSYLDSR	12	2.6e-05	39.7	2	1326.65
QE_150212_22	10175.1.1	LGNNAEELEVSGVAIPR	17	5.9e-07	49.7	2	1767.92
QE_150212_22	10199.1.1	LGNNAEELEVSGVAIPR	17	0.0044	34.9	3	1767.92
QE_150212_22	10144.1.1	LDPIEALR	8	0.65	33.8	2	926.53
QE_150212_22	7839.1.1	ALEETFTESTR	11	0.00012	30.8	2	1283.61
QE_150212_22	7291.1.1	EEFQTYSDQVSSR	13	1.7e-07	42.7	2	1575.69
QE_150212_22	9265.1.1	ELATQIYQVAR	11	0.0019	30.9	2	1291.7
QE_150212_22	5089.1.1	QISAHSDVEVR	11	0.00021	39.3	2	1240.63
QE_150212_22	7617.1.1	LASNQPHIVIGTPGR	15	0.001	31.3	3	1559.87
QE_150212_22	12238.1.1	TVISDTIDNWLISTK	15	2.9e-06	39.1	2	1705.91
QE_150212_22	6635.1.1	FSNSIYGQSK	10	2.7e-06	33.4	2	1130.55
QE_150212_22	11819.1.1	LVGEELFFEYGK	12	1.2e-05	34.9	2	1430.72
QE_150212_22	12017.1.1	IVFFDIDDTLR	11	7.1e-05	31	2	1353.7
QE_150212_22	10811.1.1	SDVEEYISWAK	11	2.8e-06	32.8	2	1326.62
QE_150212_22	10235.1.1	SFMDSNGDGIGDLPGITSK	19	2.3e-05	35.3	2	1926.88	M3:16.00000,
QE_150212_22	11673.1.1	DLLTVGETWGATPEIAK	17	2.1e-05	37.8	2	1800.94
QE_150212_22	12030.1.1	GVPIEEIMDSIR	12	8.4e-05	35.1	2	1358.7
QE_150212_22	9347.1.1	QMEQSQAELAAMQFVGK	17	3.6e-06	33.1	2	1927.89	M2:16.00000,M12:16.00000,
QE_150212_22	8804.1.1	SAQDLVQATLTGDKK	15	0.00054	31.7	3	1574.84
QE_150212_22	9858.1.1	SAQDLVQATLTGDK	14	1e-08	48.7	2	1446.74
QE_150212_22	8859.1.1	SAQDLVQATLTGDKK	15	6.4e-09	44.6	2	1574.84
QE_150212_22	10190.1.1	ISYVTNNIAPFR	12	7.4e-07	37.8	2	1394.75
QE_150212_22	4357.1.1	LDAEHVAR	8	0.059	40.2	2	910.473
QE_150212_22	6834.1.1	LMQDYNLEGSAK	12	1e-05	36.7	2	1384.64	M2:16.00000,
QE_150212_22	8246.1.1	LYDSAIGLSGGQQQR	15	0.00011	40.7	2	1592.8
QE_150212_22	11666.1.1	IILLDEPTSALDPISAGK	18	6.4e-07	41.8	2	1853.03
QE_150212_22	9258.1.1	IEETLYGLK	9	0.0096	30.8	2	1065.58
QE_150212_22	6276.1.1	KPVITESSMAQLEAGK	16	5.2e-07	42.1	3	1704.88	M9:16.00000,
QE_150212_22	8647.1.1	AIITLTADSK	10	0.0059	30.5	2	1032.59
QE_150212_22	10348.1.1	ANAMDIPSLTVTNVPGSTLSR	21	3.5e-06	43.1	2	2160.1	M4:16.00000,
QE_150212_22	6255.1.1	TNNQDYVNHYVNR	13	5.5e-07	35.6	3	1636.75
QE_150212_22	5206.1.1	AGQLTPEEAEAHPQK	15	0.00019	32.3	3	1605.79
QE_150212_22	5220.1.1	AGQLTPEEAEAHPQK	15	0.00024	30.5	2	1605.79
QE_150212_22	5361.1.1	FMELSKEEASNR	12	0.00026	30.1	2	1456.67	M2:16.00000,
QE_150212_22	5231.1.1	ESGGDADLEEMAK	13	0.0011	30.4	2	1367.56	M11:16.00000,
QE_150212_22	3843.1.1	VPVTESQGR	9	0.064	31	2	972.511
QE_150212_22	7811.1.1	VADHFAQIAQDEQDAER	17	1.1e-06	39.6	3	1942.89
QE_150212_22	8428.1.1	RDEPVFTPVNSSQEPALPMNQPSQSAGTK	29	1.4e-13	47.9	3	3129.51	M19:16.00000,
QE_150212_22	9214.1.1	DEPVFTPVNSSQEPALPMNQPSQSAGTK	28	4.2e-06	31.3	3	2972.41	M18:16.00000,
QE_150212_22	3639.1.1	QQELANQSQR	10	0.0031	31.6	2	1201.59
QE_150212_22	7159.1.1	TQGVGDFTAAR	11	0.00094	32.4	2	1122.55
QE_150212_22	6293.1.1	VNDSAWADGK	10	0.001	34.7	2	1062.49
QE_150212_22	11894.1.1	LVLEETVLNSLEK	13	7.3e-06	44.1	2	1486.84
QE_150212_22	12091.1.1	LVLEETVLNSLEK	13	0.0041	30.8	2	1486.83
QE_150212_22	11686.1.1	LVLEETVLNSLEK	13	1.1e-05	44.1	2	1486.84
QE_150212_22	11266.1.1	QAQDLVEAIK	10	0.0065	33.2	2	1097.58	Q1:-17.02655,
QE_150212_22	11348.1.1	IVTFDLGAADTIR	13	7.8e-06	49.2	2	1391.75
QE_150212_22	11069.1.1	ANIESLASAFGETGTQK	17	5.6e-07	30.7	2	1723.85
QE_150212_22	11431.1.1	TLAIGGDNSSNDGVLENALIAETPAAK	27	7.3e-10	51.5	3	2641.33
QE_150212_22	6618.1.1	QENGEPEFANPR	12	0.00043	35.4	2	1387.62
QE_150212_22	10728.1.1	TGVVTPTANLTPVQLAGTTVSR	22	4.8e-07	42	3	2183.2
QE_150212_22	10733.1.1	TGVVTPTANLTPVQLAGTTVSR	22	1.9e-07	35.7	2	2183.2
QE_150212_22	7592.1.1	VGGHAGEFGAEALER	15	0.00029	37.9	3	1499.72
QE_150212_22	7597.1.1	VGGHAGEFGAEALER	15	1.8e-05	32.6	2	1499.72
QE_150212_22	10212.1.1	FLSSVSTVLTSK	12	3e-05	33.4	2	1268.71
QE_150212_22	10785.1.1	EFSLSTSIVNVSK	13	0.00015	30.6	2	1410.75
QE_150212_22	8743.1.1	TYLIEDEEVGTR	12	0.00034	35	2	1424.69
QE_150212_22	8651.1.1	GGGPTYEAITSQPLK	15	0.00028	34.8	2	1518.78
QE_150212_22	10138.1.1	LIPIVGDEHADPELGTGVVK	20	4.6e-06	32.9	3	2059.11
QE_150212_22	10279.1.1	WFLSNGSAPGQDVR	14	2.8e-05	34.8	2	1533.75
QE_150212_22	10368.1.1	MDLGDNELTLTPIPGK	16	0.00026	33.6	2	1729.87	M1:16.00000,
QE_150212_22	11318.1.1	EQIAPQLLWSR	11	0.0029	34.5	2	1340.73
QE_150212_22	6923.1.1	YYMNQDLENVNR	12	1e-05	35	2	1574.69	M3:16.00000,
QE_150212_22	6535.1.1	VGGHAGEYGAEALER	15	4.6e-05	37.9	3	1515.72
QE_150212_22	6546.1.1	VGGHAGEYGAEALER	15	0.0002	32.6	2	1515.72
QE_150212_22	9983.1.1	DLEISFGEGSK	11	0.0038	38.9	2	1181.57
QE_150212_22	8826.1.1	GETFSLVGESGSGK	14	0.0012	39.5	2	1354.65
QE_150212_22	10192.1.1	IQMIFQDPAASLNER	15	0.00022	34.1	3	1748.86	M3:16.00000,
QE_150212_22	10161.1.1	IQMIFQDPAASLNER	15	1.6e-06	37.2	2	1748.86	M3:16.00000,
QE_150212_22	8911.1.1	EVGLLAEHLTR	11	0.057	30.2	3	1237.69
QE_150212_22	10089.1.1	VLNSAVANAENNFGLDK	17	2.5e-10	50.9	2	1775.89
QE_150212_22	9642.1.1	ANLVVSEAFANEGPTMK	17	1.3e-06	36.3	2	1793.87	M16:16.00000,
QE_150212_22	6182.1.1	TAHITVAVAEK	11	8e-05	35.2	2	1139.64
QE_150212_22	9381.1.1	LLEPTDGNIYMDGK	14	6.9e-06	34.7	2	1565.75
QE_150212_22	8362.1.1	LLEPTDGNIYMDGK	14	5.9e-09	38.3	2	1581.75	M11:16.00000,
QE_150212_22	6598.1.1	LPSELSGGEQQR	12	0.0014	40.3	2	1300.65
QE_150212_22	12283.1.1	APATDFVADLFGGSVHD	17	4.8e-09	41.1	2	1718.8
QE_150212_22	6666.1.1	AHELEAGAPATQGFK	15	1.4e-08	42.7	2	1526.75
QE_150212_22	8221.1.1	ALEEIESGNVTIHPDPEGK	19	1.1e-09	43.5	2	2035
QE_150212_22	8838.1.1	VGGNAGEFGAEALER	15	0.00039	30.2	2	1476.71
QE_150212_22	10750.1.1	SIIFGSLAEGETK	13	0.00029	31.5	2	1351.71
QE_150212_22	9160.1.1	LVLQNVGINETR	12	0.00015	40.3	2	1355.76
QE_150212_22	5885.1.1	RLEENPLR	8	0.097	35.8	2	1026.57
QE_150212_22	10774.1.1	TLITLGESEVESGQVTVK	18	2.2e-08	45.9	2	1890.01
QE_150212_22	10772.1.1	TLITLGESEVESGQVTVK	18	4.8e-05	31.7	3	1890
QE_150212_22	7815.1.1	QTGLQGHEQVIGGGTFGR	18	1.8e-05	33.3	3	1841.93
QE_150212_22	10601.1.1	MGTPQNITDLCAEYHNTQIHTLNDK	25	1.5e-06	32.5	4	2915.34	M1:16.00000,M1:42.01057,
QE_150212_22	5895.1.1	LINTTNSHSQLVK	13	3.8e-05	32.7	2	1454.79
QE_150212_22	5446.1.1	IDKTSVDEANIK	12	0.00022	38.6	2	1332.7
QE_150212_22	5217.1.1	TSVDEANIK	9	0.012	30.2	2	976.495
QE_150212_22	8964.1.1	TVLAPMAGVTNSAFR	15	0.0051	31.8	2	1550.8	M6:16.00000,
QE_150212_22	10336.1.1	IPFIANGDIR	10	0.0031	38.1	2	1115.62
QE_150212_22	9447.1.1	IEEVGADAVMIGR	13	0.0017	36.7	2	1359.69
QE_150212_22	8436.1.1	IEEVGADAVMIGR	13	1.2e-05	44	2	1375.69	M10:16.00000,
QE_150212_22	10403.1.1	LGLPLEYTK	9	0.0072	31.9	2	1033.59
QE_150212_22	8560.1.1	LSSVDPNLQNIPAR	14	0.00011	36.3	2	1523.82
QE_150212_22	11965.1.1	LLSLLEIASQR	11	0.014	42.7	2	1242.74
QE_150212_22	9013.1.1	ALVFDPQAQEK	11	0.0014	30	2	1245.65
QE_150212_22	10981.1.1	QAQIVEGAIPLPNETGLAVGGK	22	2.4e-13	51.8	3	2162.18
QE_150212_22	9915.1.1	GIIYVDEIDK	10	0.012	31.8	2	1164.62
QE_150212_22	7344.1.1	IIEGTVASVPPQGGR	15	2.4e-05	42.7	2	1480.81
QE_150212_22	7134.1.1	IIEGTVASVPPQGGR	15	2.8e-05	42.7	2	1480.81
QE_150212_22	9475.1.1	IYPYDVSPNVDTTGDGQADEGSLR	24	3.5e-10	47.6	3	2569.17
QE_150212_22	10887.1.1	VEDAGLEILEAR	12	0.0019	41.2	2	1314.69
QE_150212_22	9616.1.1	LNEGELVELDEER	13	8.6e-06	45.1	2	1544.74
QE_150212_22	9622.1.1	LSQETSVYVTGIVK	14	1e-06	38.6	2	1523.83
QE_150212_22	12282.1.1	VPSALLNDVIMDAIAINPTPTDK	23	4.4e-10	47.8	3	2424.27	M11:16.00000,
QE_150212_22	7704.1.1	LPQAGEPNDPADFK	14	6.1e-05	32.1	2	1498.72
QE_150212_22	7670.1.1	VDATGDITEEAPYK	14	1.1e-07	46.8	2	1508.71
QE_150212_22	8531.1.1	RQVNIESISVGATEDPNVSR	20	6.8e-07	36.9	3	2171.11
QE_150212_22	9573.1.1	QVNIESISVGATEDPNVSR	19	9.7e-10	51.6	2	2015.01
QE_150212_22	10743.1.1	KDVNPDEAVAIGAAVQGGVLTGDVK	25	4.5e-08	57.6	3	2423.27
QE_150212_22	10770.1.1	SLGQFNLDGINPAPR	15	2.1e-07	43.5	2	1598.83
QE_150212_22	4005.1.1	VKELPEEDTDKNDK	14	4.1e-07	38.5	3	1659.81
QE_150212_22	4144.1.1	ELPEEDTDKNDK	12	6.6e-06	35.9	3	1432.64
QE_150212_22	9026.1.1	TIFEDEPVSEDVK	13	6.4e-05	34.6	2	1507.72
QE_150212_22	9095.1.1	AGLTEYQGNYQDYVR	15	4.3e-09	43.6	2	1776.82
QE_150212_22	10521.1.1	IAYFSQQIEGLDESK	15	2.9e-06	38.5	2	1727.85
QE_150212_22	11561.1.1	TVLDTVLSSELK	12	0.014	31.5	2	1304.73
QE_150212_22	10128.1.1	ENISSEPEAVEIIAR	15	8e-07	44.8	2	1656.84
QE_150212_22	11547.1.1	SEPALSGAVENEIATLR	17	4.8e-09	46.4	2	1756.91
QE_150212_22	10734.1.1	LATGGSAILAVDSLK	15	5e-06	47.2	2	1415.81
QE_150212_22	9933.1.1	FDSILTDNGATVVESK	16	3.5e-08	44.9	2	1695.84
QE_150212_22	9958.1.1	LAYEIQDFR	9	0.011	30.3	2	1154.58
QE_150212_22	9546.1.1	EGLYHIVNVEANDDAALK	18	8.1e-07	39.9	3	1970.98
QE_150212_22	12229.1.1	EFESGVTTFEIAQSISNSLAK	21	2.2e-11	51.6	2	2258.12
QE_150212_22	10122.1.1	IPYQLIVGDK	10	0.012	36.2	2	1145.65
QE_150212_22	6288.1.1	EMEDETVNVR	10	0.0015	30.7	2	1221.54
QE_150212_22	9431.1.1	VLFTMINAADTSK	13	1.7e-05	34.5	2	1426.73	M5:16.00000,
QE_150212_22	9386.1.1	INDADVIITYGNDK	14	3e-07	40.3	2	1550.77
QE_150212_22	10276.1.1	LIMVDLDDNR	10	0.0014	31.9	2	1203.6
QE_150212_22	10854.1.1	NINVTTGLVSTNTTPQLLK	19	2e-11	50.6	2	2014.12
QE_150212_22	11789.1.1	LIDGNLNGAYLFNDVEPSELK	21	5.3e-06	44.7	2	2321.17
QE_150212_22	7947.1.1	IASELDTTETTLK	13	4.9e-07	46.3	2	1421.74
QE_150212_22	11068.1.1	DTVLLVEEYGVTR	13	0.00031	37.9	2	1493.78
QE_150212_22	9489.1.1	TAELMNALNTQGQYK	15	3.4e-07	37.2	2	1681.83
QE_150212_22	3986.1.1	KYQAVTDDATK	11	0.00024	33	2	1239.62
QE_150212_22	4789.1.1	YQAVTDDATK	10	2e-05	30.5	2	1111.53
QE_150212_22	9003.1.1	LEAQQALFAAQK	12	4.8e-05	36	2	1317.72
QE_150212_22	5585.1.1	KDVTPEQPTAITSK	14	2.4e-07	40.1	3	1514.81
QE_150212_22	5601.1.1	KDVTPEQPTAITSK	14	1.3e-05	33.7	2	1514.81
QE_150212_22	6661.1.1	DVTPEQPTAITSK	13	0.00019	30.4	2	1386.71
QE_150212_22	9675.1.1	AEETIADLDTPIGK	14	7.1e-05	38.4	2	1472.75
QE_150212_22	5064.1.1	IETPEDSEAR	10	0.031	35.5	2	1146.53
QE_150212_22	4770.1.1	KASNSTEEEPDLSKETEK	18	1.4e-09	51	3	2022.96
QE_150212_22	6098.1.1	NPAPEISENGEPGQER	16	4.3e-07	37.5	2	1723.79
QE_150212_22	11812.1.1	ILADVGLVGFPSVGK	15	7.1e-07	33.8	2	1471.85
QE_150212_22	3917.1.1	LHVENSPESK	10	0.00013	36	2	1139.57
QE_150212_22	5931.1.1	MMAFNNDNVAQTR	13	1.6e-07	43	2	1543.67	M1:16.00000,M2:16.00000,
QE_150212_22	10171.1.1	YVSDLGLSDYDASQLTANK	19	1.7e-11	47.7	2	2059.99
QE_150212_22	8287.1.1	YNIVLANSDENDEK	14	0.0024	33.5	2	1623.75
QE_150212_22	7998.1.1	ILEIEQETR	9	0.26	32.7	2	1130.61
QE_150212_22	4545.1.1	FEHAAAGVEAGK	12	1.2e-05	38.2	2	1186.59
QE_150212_22	8154.1.1	NPIGSENMTGLAR	13	9.3e-07	39.1	2	1359.67
QE_150212_22	7834.1.1	EQAYDLVQPK	10	0.0016	31	2	1190.6
[truncated: 841,486+ more rows]
