# Supplementary material for: Discovery of Species-unique Peptide Biomarkers of Bacterial Pathogens by Tandem Mass Spectrometry-based Proteotyping
Source: Mol Cell Proteomics. 2020 Jan 15;19(3):518–28. doi: 10.1074/mcp.RA119.001667 (PMC7050107; doi:10.1074/mcp.RA119.001667)
Supplement: Supplemental Table 4 [file 154211_2_supp_457775_q4374w.xlsx]

## Sheet: Staphylococcus aureus
			Mascot score	Mascot score	Mascot score	Mascot score	Mascot score	Mascot score	Mascot score	Mascot score	Mascot score	Charge	m/z [Da]	Charge	m/z [Da]	Charge	m/z [Da]	Charge	m/z [Da]	Charge	m/z [Da]	Charge	m/z [Da]	Charge	m/z [Da]	Charge	m/z [Da]	Charge	m/z [Da]
Sequence	Modifications	MH+ [Da]	Sa_QE_170412_11	Sa_QE_180126_21	Sa_QEHF_171201_69	Sa_QEHF_171201_81	Sa_QEHF_171201_84	Sa_QEHF_181205_23	Sa_QEHF_181205_27	Sa_QEHF_181205_29	Sa_QEHF_190218_71	Sa_QE_170412_11		Sa_QE_180126_21		Sa_QEHF_171201_69		Sa_QEHF_171201_81		Sa_QEHF_171201_84		Sa_QEHF_181205_23		Sa_QEHF_181205_27		Sa_QEHF_181205_29		Sa_QEHF_190218_71
AEENGLTVVDAFNFEAPK		1950.94	44.44	85.96	51.37				73.78	70.69	55.5	2	975.973	2	975.975	2	975.978							2	975.974	2	975.975	2	975.976
ALLNNMVQGVSQGYVK	M6(Oxidation)	1736.9		99.78	89.48	69.27		111.37	83.79	108.46	111.17			2	868.954	2	868.955	2	868.954			2	868.953	2	868.951	2	868.953	2	868.953
ALLNNMVQGVSQGYVK		1720.9	102.05	84.89	53.69		61.14			79.61		2	860.955	2	860.958	2	860.954			2	860.954					2	860.959
ANNVATDANHSYTSR		1620.74	41.49	103.81	49.08			75.72	63.01	65.62	83.75	3	540.917	2	810.873	3	540.917					2	810.871	2	810.871	2	810.873	2	810.872
ATEATNATNNQSTQVSQATSQPINFQVQK		3106.51	135.36	57.68				85.86		93.73	124.19	3	1036.17	3	1036.17							3	1036.17			3	1036.17	3	1036.17
ELINNIQSGQR		1271.67	67.25		55.7	61.09	81.45	49.11	39.57	57.84	46.13	2	636.339			2	636.339	2	636.34	2	636.338	2	636.338	2	636.337	2	636.339	2	636.34
IHLVGDEIANGQGIGR		1648.88	54.77	79.22	64.29			43.63	48.75	59.88	67.58	3	550.298	3	550.298	3	550.297					3	550.296	3	550.297	2	824.941	2	824.942
ILAESPNLAISSSSR		1544.83	56.67		92.53			92.14	75.06	60.49		2	772.92			2	772.917					2	772.914	2	772.915	2	772.916
LGISDGDVEETEDAPK		1674.77		108.55	93.02			72.66	89.53	117.64	117.19			2	837.888	2	837.889					2	837.889	2	837.887	2	837.887	2	837.889
LLGINATIVMPETAPQAK	M10(Oxidation)	1883.03							73.89															2	942.018
LLGINATIVMPETAPQAK		1867.04	97.72									2	934.022
NISNNVLVTIDAAQGK		1656.89	75.92	107.56				113.71	113.86	94.21		2	828.949	2	828.95							2	828.946	2	828.948	2	828.949
NVVEIPLNDEEQSK		1613.8	52.88		52.12			53.7	76.5		58.63	2	807.404			2	807.406					2	807.405	2	807.405			2	807.405
QAGVGAAVVAELSER		1456.77	82.4	91.09	88.48	91.44	23.07	90.62	83.18	81.86	81.35	2	728.892	2	728.892	2	728.891	2	728.89	3	486.264	2	728.89	2	728.89	2	728.889	2	728.89
SNVNDATDYSSETPEGK		1813.77	114.17	109.37	88.6			71.76	81.39	102.19	114.7	2	907.389	2	907.393	2	907.39					2	907.39	2	907.389	2	907.393	2	907.391
SQGVSEEELNESIDR		1691.77	53.48	53.43				40.91	61.15		86.19	2	846.391	2	846.393							2	846.385	2	846.39			2	846.389
TAKPVAEVESQTEVTE		1717.85	68.81	54.79	76.25			59.28	63.83	92.84	80.47	2	859.428	2	859.43	2	859.428					2	859.425	2	859.426	2	859.428	2	859.427
TVQPIDVDTIVASVEK		1713.93		78.92	73.32	70.03	65.98	81.29	77.06	81.19	89.71			3	571.98	2	857.466	2	857.466	2	857.465	2	857.467	2	857.466	2	857.467	2	857.467

## Sheet: Moraxella catarrhalis
			Mascor score	Mascor score	Mascor score	Mascor score	Mascor score	Mascor score	Mascor score	Charge	m/z [Da]	Charge	m/z [Da]	Charge	m/z [Da]	Charge	m/z [Da]	Charge	m/z [Da]	Charge	m/z [Da]	Charge	m/z [Da]
Sequence	Modifications	MH+ [Da]	Mc_QEHF_171201_18	Mc_QE_170110_20	Mc_QEHF_171201_24	Mc_QE_171019_11	Mc_QE_171019_61	Mc_QE_171019_85	Mc_QE_171019_86	Mc_QEHF_171201_18		Mc_QE_170110_20		Mc_QEHF_171201_24		Mc_QE_171019_11		Mc_QE_171019_61		Mc_QE_171019_85		Mc_QE_171019_86
ADSGLSESEIEEMIR		1665.76		89.41	79.82	75.8						2	833.385	2	833.382	2	833.383
ADSGLSESEIEEMIR	M13(Oxidation)	1681.77		77.32			26.39	58.07				2	841.386					2	841.383	2	841.383
AIAQVGSISANSDATIGELISK		2145.14	93.25	132.8	129.81	129.88		150.16	132.52	2	1073.07	2	1073.07	2	1073.08	2	1073.08			2	1073.07	2	1073.07
AISYGNSADAQPYVGAK		1711.83	96.89	82.18	81.15			99.79	106.36	2	856.42	2	856.419	2	856.416					2	856.419	2	856.419
AVATQQATVSAEYLQK		1707.89		69.75	89.86		94.58	78.17	93.37			2	854.449	2	854.451			2	854.45	2	854.45	2	854.449
ELSNTAAETQPK		1288.64		60.8	44.71	45.47		81.5	81.71			2	644.823	2	644.823	2	644.822			2	644.822	2	644.823
FNATAALGGYGSK		1256.63		33.09	74.99		97.61	95.31	76.83			2	628.817	2	628.817			2	628.816	2	628.817	2	628.816
GLPVSNSGAPISVPVGQATLGR		2077.14		99.64	112.6	83.76			36.72			2	1039.07	2	1039.07	2	1039.07					2	1039.07
LGAQEAELVSNSK		1345.7		92.07		72.39	47.27	92.34	69.52			2	673.353			2	673.352	2	673.351	2	673.35	2	673.35
LLNETTGQVVPK		1298.73	45.07	75.91	14.29					2	649.868	2	649.87	2	649.869
QIVSNAGDEASVIVNEVK		1871.97	111.35	125.64	137.59	103.61	49.48	74.55	118.53	2	936.493	2	936.488	2	936.49	2	936.491	2	936.491	2	936.488	2	936.49
QSDVGQLTGK		1032.53	38.56				77.2	77.33	76.97	2	516.77							2	516.77	2	516.77	2	516.769
SQIYQTTASVSGAR		1468.74		59.32		60.58		79.27	93.03			2	734.875			2	734.87			2	734.873	2	734.873
SSENVVVVSVR		1174.64	46.44	83.71	63.81			50.36	18.68	2	587.826	2	587.825	2	587.824					2	587.826	2	587.826
THTSALAEENQQASIPR		1852.92		121.53	81.27			80.4	97			2	926.963	3	618.31					3	618.308	3	618.31
VDATVDAQNPTK		1258.63					103.02	102.87	94.89									2	629.817	2	629.816	2	629.815
VNYNGDTDTVTLSGVAK		1753.86		115.67	91.47			116.52	86.8			2	877.435	2	877.436					2	877.435	2	877.435
VVLAGDTVVSDR		1230.67	75.33	80.45	75.65		36.6	67.31	76.32	2	615.836	2	615.837	2	615.837			2	615.837	2	615.838	2	615.838
YVVEGANMPLDAQAIDIVR		2074.07		136.48	130.65							2	1037.54	2	1037.54
YVVEGANMPLDAQAIDIVR	M8(Oxidation)	2090.06		101.85				111	113.05			2	1045.53							2	1045.53	2	1045.54

## Sheet: Haemophilus influenzae
			Mascot score	Mascot score	Mascot score	Mascot score	Mascot score	Mascot score	Mascot score	Mascot score	Mascot score	Mascot score	Mascot score	Mascot score	Charge	m/z [Da]	Charge	m/z [Da]	Charge	m/z [Da]	Charge	m/z [Da]	Charge	m/z [Da]	Charge	m/z [Da]	Charge	m/z [Da]	Charge	m/z [Da]	Charge	m/z [Da]	Charge	m/z [Da]	Charge	m/z [Da]	Charge	m/z [Da]
Sequence	Modifications	MH+ [Da]	Hi_QE_170113_37	Hi_QE_170113_38	Hi_QE_170524_80	Hi_QE_171019_07	Hi_QE_171019_34	Hi_QE_171019_57	Hi_QE_171110_44	Hi_QE_171110_65	Hi_QE_171110_71	Hi_QE_171110_77	Hi_QE_180126_33	Hi_QEHF_171201_21	Hi_QE_170113_37		Hi_QE_170113_38		Hi_QE_170524_80		Hi_QE_171019_07		Hi_QE_171019_34		Hi_QE_171019_57		Hi_QE_171110_44		Hi_QE_171110_65		Hi_QE_171110_71		Hi_QE_171110_77		Hi_QE_180126_33		Hi_QEHF_171201_21
ADSVANYFVAK		1184.59			47.33	36.31	56.31	48.27				52.69	43.88						2	592.801	2	592.801	2	592.801	2	592.801							2	592.801	2	592.801
ANLKPQAQATLDSIYGEMSQVK	M18(Oxidation)	2408.21			76.22					23.22				36.98					3	803.409									3	803.408							3	803.41
ANLKPQAQATLDSIYGEMSQVK		2392.22								65.18	23.92																		3	798.078	3	798.08
AQYIVEQVIGQAR		1474.8			70.53	66.65							59.88	14.51					2	737.903	2	737.905													2	737.905	3	492.271
ATHNFGDGFYAQGYLETR		2046.93							57.82		37.36																3	682.982			3	682.982
AVVYNNEGTKVELGGR		1705.88									44.64	81.74																			3	569.3	2	853.444
AVVYNNEGTNVELGGR		1691.83	80.56	71.95	108.1		70.67			92.64			83.14		2	846.42	2	846.42	2	846.421			2	846.42					2	846.422					2	846.422
GSYEVLDGLDVYGK		1514.74			61.54					45.37			57.24						2	757.871									2	757.869					2	757.872
GSYEVLEGLDVYGK		1528.75					35.58																2	764.878
GVAADAISATGYGK		1280.65	90.56		90.61		79.97	89.8		76.8	78.74		96.43	38.31	2	640.827			2	640.827			2	640.827	2	640.827			2	640.827	2	640.828			2	640.827	2	640.827
LSQERADSVANYFVAK		1797.92			35.73					23.96		37.71							2	899.461									2	899.46			2	899.463
LSVIAEQSNSTR		1304.68			90.76					39.78									2	652.844									2	652.843
QQVNGALSTLGYR		1406.74			105.67														2	703.872
SADLTNEVAVGDVVEAK		1716.86			89.25					83.53	46.93								2	858.935									2	858.937	2	858.939
SADLTSEVAVGDVVEAK		1689.85												76.23																							2	845.427
TSPTQNLSLDAFVAR		1619.84		44.71													2	810.422
YDANNIIAGIAYGR		1510.76	53.86	36.3	74.59					54.91					2	755.884	2	755.886	2	755.886									2	755.887
YDANNIIVGIAYGR		1538.8									63.45	22.88																			2	769.902	3	513.604
YVPTNGNTVGYTFK		1560.77							57.36					42.44													2	780.887									2	780.889

## Sheet: Streptococcus pneumoniae
			Mascot score	Mascot score	Mascot score	Mascot score	Mascot score	Mascot score	Mascot score	Mascot score	Mascot score	Mascot score	Mascot score	Mascot score	Charge	m/z [Da]	Charge	m/z [Da]	Charge	m/z [Da]	Charge	m/z [Da]	Charge	m/z [Da]	Charge	m/z [Da]	Charge	m/z [Da]	Charge	m/z [Da]	Charge	m/z [Da]	Charge	m/z [Da]	Charge	m/z [Da]	Charge	m/z [Da]
Sequence	Modifications	MH+ [Da]	Sp_QE_170110_08	Sp_QE_170110_20	Sp_QE_170112_12	Sp_QE_170112_13	Sp_QE_170112_21	Sp_QE_170112_28	Sp_QE_171019_69	Sp_QE_171019_70	Sp_QE_171110_38	Sp_QEHF_171201_27	Sp_QEHF_181205_49	Sp_QEHF_190218_83	Sp_QE_170110_08		Sp_QE_170110_20		Sp_QE_170112_12		Sp_QE_170112_13		Sp_QE_170112_21		Sp_QE_170112_28		Sp_QE_171019_69		Sp_QE_171019_70		Sp_QE_171110_38		Sp_QEHF_171201_27		Sp_QEHF_181205_49		Sp_QEHF_190218_83
APLQSELDTK		1101.58		70.64			57.84	51.8					57.72				2	551.293					2	551.293	2	551.293									2	551.293
AVAAADAADAGAAK		1172.59		66.67			71.75	57.57									2	586.8					2	586.799	2	586.798
DIGLANDGSIVGINYAK		1719.89					112.06		99.37	57.8													2	860.446			2	860.45	2	860.451
EEAPVASQSK		1045.52	32.1	49.19	32.22	41.92		62.01	33.93	43.86	54.05			40.29	2	523.262	2	523.263	2	523.262	2	523.264			2	523.262	2	523.261	2	523.261	2	523.262					2	523.262
GAANGVVSHENTR		1311.64	48.7	53.47	54.56	56.24	39.58		40.39			53.3	46.34	58.66	3	437.885	3	437.885	3	437.885	3	437.885	2	656.325			3	437.883					2	656.323	3	437.885	2	656.324
GQDWVIAAEVVTKPEVK		1869.01		70.68			55.21	73.46				59.44	63.53	37.92			2	935.008					3	623.676	3	623.675							3	623.675	2	935.009	3	623.674
IAELEYEVQR		1249.64		57.47			28.3	61.03			55.47		43.25				2	625.325					2	625.326	2	625.325					2	625.326			2	625.324
IGVISVVEDGDEALAK		1614.86								65.61																			2	807.933
KDEAEAAFATIR		1321.67								88.39																			2	661.341
LKEIDESDSEDYVK		1669.78	34.7								79.28			66.95	3	557.266															2	835.394					3	557.264
NLPVGSDGTFTPEDYVGR		1923.91						66.56	34.7	45.7	98.4	73.92	104.51												2	962.456	2	962.457	2	962.458	2	962.458	2	962.457	2	962.456
NVEIIEDDKQGVIR		1627.86						43.76	27.94	47.21	64.61	60.9	45.53												2	814.439	2	814.438	2	814.434	2	814.436	2	814.434	2	814.435
SADQQAEEDYAR		1382.58	69	59.69	76.36	72.27	73.48	64.56					67.03		2	691.795	2	691.794	2	691.793	2	691.793	2	691.795	2	691.794									2	691.794
SQPSSETELSGNKQEQER		2033.94		48.1				33.37				33.56					3	678.651							3	678.652							3	678.649
TLELEIAESDVK		1346.71								24.56	47.56		60.73																2	673.855	2	673.854			2	673.858
TLSPEEYAVTQENQTER		1994.93		87.37			91.26	94.32			91.74		75.79	91.18			2	997.971					2	997.972	2	997.969					2	997.97			2	997.966	2	997.967
VAYFNEIDTYSEVK		1677.8	39.53												2	839.405
VSDVAESTGEFTSEQFEK		1989.89	99.27	118.57	40.78		113.51	111.9	79.22		58.89	84.21	105.84	91.91	2	995.446	2	995.45	2	995.451			2	995.451	2	995.451	2	995.445			2	995.451	2	995.448	2	995.449	2	995.447
